# Supplementary material for: Methylglyoxal mutagenizes single-stranded DNA via Rev1-associated slippage and mispairing
Source: bioRxiv. 2025 Mar 18:2025.03.18.643935. Preprint. [Version 1] doi: 10.1101/2025.03.18.643935 (PMC11956917; doi:10.1101/2025.03.18.643935)
Supplement: Supplement 10 [file media-10.xlsx]

## Sheet: READ ME
Table S8: Knowledge-based TRIMS analysis of enrichment for the cCg to cGg mutation signature in whole genome sequenced cancers from PCAWG
The sheets in the table are as follows:
cCg_to_G signature analysis was performed for the following WGS cancers
S8a	PCAWG_BTCA_cCg_to_G	cCg_to_G signature analysis in biliary tract carcinoma
S8b	PCAWG_BLCA_cCg_to_G	cCg_to_G signature analysis in bladder carcinoma
S8c	PCAWG_BRCA_cCg_to_G	cCg_to_G signature analysis in breast cancer
S8d	PCAWG_CSCC_cCg_to_G	cCg_to_G signature analysis in cervix squamous cell carcinoma
S8e	PCAWG_CNS_Medullo_cCg_to_G	cCg_to_G signature analysis in CNS-medullocarcinoma
S8f	PCAWG_ESAD_cCg_to_G	cCg_to_G signature analysis in esophageal adenocarcinoma
S8g	PCAWG_HNSCC_cCg_to_G	cCg_to_G signature analysis in head and neck squamous cell carcinoma
S8h	PCAWG_HCC_cCg_to_G	cCg_to_G signature analysis in liver hepatocellular carcinoma
S8i	PCAWG_LUAD_cCg_to_G	cCg_to_G signature analysis in lung adenocarcinoma
S8j	PCAWG_LUSC_cCg_to_G	cCg_to_G signature analysis in lung squamous cell carcinoma
S8k	PCAWG_OVCA_cCg_to_G	cCg_to_G signature analysis in ovarian carcinoma
S8l	PCAWG_PAAD_cCg_to_G	cCg_to_G signature analysis in pancreatic adenocarcinoma
S8m	PCAWG_PRAD_cCg_to_G	cCg_to_G signature analysis in prostate adenocarcinoma
S8n	PCAWG_RCC_cCg_to_G	cCg_to_G signature analysis in renal cell carcinoma
S8o	PCAWG_STAD_cCg_to_G	cCg_to_G signature analysis in stomach adenocarcinoma
S8p	PCAWG_Thy_cCg_to_G	cCg_to_G signature analysis in thyroid adenocarcinoma
S8q	PCAWG_UCEC_cCg_to_G	cCg_to_G signature analysis in uterine corpus endometrial carcinoma
The description of the fields in the table are provided below	The unique IDs for the samples analyze within the cohort.
Tumor_Sample_Barcode	The total number of guanine to cytosine substitutions in a sample.
G_to_C	The total number of cytosine to guanine substitutions in a sample.
C_to_G	The total number of cytosine to guanine substitutions in a sample in the cCg motif when change is cGg
cCg_to_G	The total number of guanine to cytosine substitutions in a sample in a cGg context when chnaged to cCg
gGc_to_C	The total number of guanines present within all the 41 nucleotide contexts analyzed in a sample.
g	The total number of cytosines present within all the 41 nucleotide contexts analyzed in a sample.
c	The total number of times the sequence ccg occurs in all 41 nucleotide contexts analyzed
ccg	The total number of times the sequence cgg occurs in all 41 nucleotide contexts analyzed
cgg	The number of times the sequences cytosines are substituted to guanines in a sample. This is calculated by adding the values in “C_to_G” and “G_to_C”
C_to_G_revcomp	The number of times the sequences cytosines are substituted to adenines in a sample in the gCn context. This is calculated by adding the values in “cCg_to_G” and “cGg_to_C”
gCn_to_A_revcomp	The number of times the cytosines and guanines occur in all the 41 nucleotide sequence contexts in a sample. This is calculated by adding the values in “c” and “g”
c_revcomp	The number of times the sequences ccg and cgg occur in all the 41 nucleotide sequence contexts in a sample. This is calculated by adding the values in “ccg” and “cgg”
cgg_revcomp	The enrichment over random of cCg pattern mutations. This is calculated as: [(cCg_to_G+cGg_to_C)/ (C_to_G)+(G_to_C)]/[ ccg+cgg/g+c].
cCg_to_G_Enrich	p-value for statistical over-representation of mutations in the cCg motifs in a sample. The p-value produced by comparing for each sample the ratio of “cCg_to_G+cGg_to_C” to “[(C_to_G)]-[(cCg_to_G)]” to the ratio of “ccg+cgg” to “c-ccg” by a one sided Fisher’s exact text, predicting that the ratio of “cCg_to_G+cCg_to_C” to “[(C_to_G)]-[(cCg_to_G)]” is greater than the ratio of “ccg+ngcggn” to “c-…
cCg_to_G_Enrich_Fisher_Pval	Benjamini-Hochberg-corrected p-values for statistical over-representation of cCg signature mutations in a sample. The resulting p-value generated by correcting the “Fisher_p-value_cCg” for multiple testing error by Benjamini-Hochberg (produced using p.adjust() in R).
BH_Corr_Pval	A minimum estimate of the number of cCg mutations in a sample. This estimate is calculated using the formula: ["cCg_to_G+cGg_to_C"]*[("cCg_enrich"-1)/"cCg_enrich"] to determine the number of methylglyoxal signature mutations in excess of what would be expected by random mutagenesis. Calculated values are rounded to the nearest whole number. ccg_MutLoad_MinEstimate is calculated only for samples w…
cCg_to_G_MutLoad

## Sheet: S8a
Tumor_Sample_Barcode	G_to_C	C_to_G	cCg_to_G	cGg_to_C	g	c	ccg	cgg	C_to_G_revcomp	cCg_to_G_revcomp	c_revcomp	ccg_revcomp	cCg_to_G_Enrich	cCg_to_G_Enrich_Fisher_Pval	BH_Corr_Pval	cCg_to_G_MutLoad	Median mut.load (non-zero values only)
1e2dcbcc-771c-43c5-8c8d-e0eb77cb3494	903	828	5	11	116688	116738	1606	1652	1731	16	233426	3258	0.662249	0.96838	1	0	20.8896
2109e1d4-c623-11e3-bf01-24c6515278c0	141	119	3	0	27195	26711	289	277	260	3	53906	566	1.09893	0.515357	1	0
2584b428-c623-11e3-bf01-24c6515278c0	392	406	3	2	65968	65799	679	667	798	5	131767	1346	0.613379	0.909504	1	0
39458b0e-c623-11e3-bf01-24c6515278c0	55	65	0	0	12821	12984	157	135	120	0	25805	292	0	1	1	0
4ef20a13-f107-4654-adca-fc60b8f5be47	170	167	4	3	41218	41435	729	735	337	7	82653	1464	1.1727	0.389357	1	0
50e3a421-9741-4cd8-911b-0f47ca518b6a	190	173	5	5	48781	48809	876	846	363	10	97590	1722	1.56123	0.113419	0.567097	0
56cc8740-b132-4cbc-b513-f0b5b2305ca6	872	876	10	8	99902	100659	1598	1694	1748	18	200561	3292	0.627361	0.987104	1	0
5975deb5-00d2-4d18-b5c0-34ac9947fe11	282	305	0	2	27840	28125	431	456	587	2	55965	887	0.214973	0.999089	1	0
5a51a6fc-c623-11e3-bf01-24c6515278c0	61	52	0	1	80443	80514	1312	1367	113	1	160957	2679	0.53169	0.849931	1	0
5c9b8a2c-c623-11e3-bf01-24c6515278c0	167	183	1	2	30477	30135	384	402	350	3	60612	786	0.660981	0.832374	1	0
60f81dba-c623-11e3-bf01-24c6515278c0	232	250	2	6	44518	44422	500	519	482	8	88940	1019	1.44866	0.193387	0.752061	0
6f395380-c623-11e3-bf01-24c6515278c0	326	306	17	12	67917	67516	884	854	632	29	135433	1738	3.57566	8.67058e-09	3.0347e-07	20.8896
7034e5f6-c623-11e3-bf01-24c6515278c0	59	50	1	0	11486	11574	131	128	109	1	23060	259	0.816833	0.708581	1	0
7512b38c-c623-11e3-bf01-24c6515278c0	106	123	2	1	29252	28764	508	459	229	3	58016	967	0.785972	0.736324	1	0
760881cc-c623-11e3-bf01-24c6515278c0	2240	2312	26	31	1690935	1687923	27817	27721	4552	57	3378858	55538	0.76182	0.986467	1	0
7789ef18-c623-11e3-bf01-24c6515278c0	784	856	5	7	79964	79027	1010	1003	1640	12	158991	2013	0.577918	0.985599	1	0
78bc2608-c623-11e3-bf01-24c6515278c0	71	107	1	0	21510	21623	304	333	178	1	43133	637	0.380409	0.929138	1	0
796a8782-6d7e-47c8-b322-fcfe1dd240c8	380	361	4	5	91740	91653	1287	1311	741	9	183393	2598	0.857369	0.722002	1	0
79b23f34-c623-11e3-bf01-24c6515278c0	158	140	0	1	31244	31380	435	425	298	1	62624	860	0.244358	0.983685	1	0
7ae872a6-c623-11e3-bf01-24c6515278c0	129	154	3	1	30020	30321	443	443	283	4	60341	886	0.962614	0.598247	1	0
7bdcb78a-c623-11e3-bf01-24c6515278c0	146	125	0	7	30059	29708	367	362	271	7	59767	729	2.11769	0.0509297	0.445634	0
97a6f44a-c622-11e3-bf01-24c6515278c0	107	82	0	3	19478	19099	194	207	189	3	38577	401	1.52702	0.31504	1	0
983c14b8-f35b-497b-9fd4-5e5f5f0a7aa7	136	170	5	1	54146	54240	878	921	306	6	108386	1799	1.18133	0.398488	1	0
a47c2012-c13d-48ac-88b6-e09bfd50122b	455	529	7	2	79710	79576	1297	1281	984	9	159286	2578	0.565122	0.977677	1	0
bb65d670-0411-4fc5-a6cb-019caec1ab36	506	502	3	4	106318	107180	1802	1810	1008	7	213498	3612	0.410472	0.998106	1	0
bcc74a5e-c622-11e3-bf01-24c6515278c0	340	323	3	7	69029	68877	734	720	663	10	137906	1454	1.43056	0.168411	0.736799	0
d876d576-c622-11e3-bf01-24c6515278c0	327	329	5	7	79078	77163	907	897	656	12	156241	1804	1.58429	0.0831477	0.485028	0
da5b9926-c622-11e3-bf01-24c6515278c0	284	241	5	0	44660	44769	674	687	525	5	89429	1361	0.625793	0.901201	1	0
df9f8c80-c622-11e3-bf01-24c6515278c0	53	66	3	1	12629	12602	138	150	119	4	25231	288	2.94479	0.0490342	0.445634	0
e4fd1b3e-c622-11e3-bf01-24c6515278c0	120	119	1	5	26903	27005	326	325	239	6	53908	651	2.07886	0.0725255	0.485028	0
e7c90af0-4b03-453e-b44f-e07248415088	825	883	7	4	104517	103993	1825	1729	1708	11	208510	3554	0.377846	0.999962	1	0
ec399861-7a56-4ffd-8619-700b6e3a4367	1430	1562	2	8	108598	108993	1443	1436	2992	10	217591	2879	0.252603	1	1	0
f0e0d978-3e32-4444-a07a-26049b2594e6	491	571	9	4	100939	101256	1363	1377	1062	13	202195	2740	0.903314	0.680368	1	0
f2b2111c-c622-11e3-bf01-24c6515278c0	535	570	12	10	139176	138189	1445	1504	1105	22	277365	2949	1.87257	0.0046762	0.0818336	0

## Sheet: S8b
Tumor_Sample_Barcode	G_to_C	C_to_G	cCg_to_G	cGg_to_C	g	c	ccg	cgg	C_to_G_revcomp	cCg_to_G_revcomp	c_revcomp	ccg_revcomp	cCg_to_G_Enrich	cCg_to_G_Enrich_Fisher_Pval	BH_Corr_Pval	cCg_to_G_MutLoad	Median mut.load (non-zero values only)
0c7aca3f-e006-4de3-afc2-20b4f727d4fd	1504	1457	14	16	122431	122388	1772	1802	2961	30	244819	3574	0.694022	0.985864	1	0	87.055
2b142863-b963-4cc9-8f8f-c72503c93390	3550	4014	17	13	202242	203923	2867	2920	7564	30	406165	5787	0.278368	1	1	0
301d6ce3-4099-4c1d-8e50-c04b7ce91450	4536	4427	10	11	251867	250430	3566	3723	8963	21	502297	7289	0.161458	1	1	0
418a3dec-96ff-4719-becb-e1a8260cce2f	2020	2025	74	66	292512	292865	3763	3899	4045	140	585377	7662	2.64425	1.66738e-23	2.00086e-22	87.055
448fe471-3f4e-4dc8-a4e0-6f147dc93abe	6115	6303	12	12	275583	275780	4102	3951	12418	24	551363	8053	0.132324	1	1	0
45a7949d-e63f-4956-866c-df51257032de	2563	2525	14	13	168630	168424	2661	2758	5088	27	337054	5419	0.330063	1	1	0
4838b5a9-968c-4178-bffb-3fafe1f6dc09	1106	1103	12	11	154862	157221	2441	2449	2209	23	312083	4890	0.664498	0.98538	1	0
7d2a22eb-7344-4cba-ad7d-94c3f9ef3d7c	1409	1994	6	2	80848	82008	1208	1311	3403	8	162856	2519	0.151986	1	1	0
804ffa2e-158b-447d-945c-707684134c87	658	723	11	15	98869	99444	1382	1324	1381	26	198313	2706	1.37976	0.0675545	0.405327	0
8c619cbc-9e91-4716-9711-5236e55d8f46	1218	1191	2	5	74173	73034	1232	1193	2409	7	147207	2425	0.176392	1	1	0
91f458e6-64b7-454d-a542-b0aa23638fd8	1376	1422	128	132	162072	161937	2651	2675	2798	260	324009	5326	5.65303	9.93885e-107	2.38532e-105	214.007
94108975-b7a0-40ba-ad39-e44cc62e8cc0	7493	7357	58	72	474535	473834	6210	6229	14850	130	948369	12439	0.667435	1	1	0
973d0577-8ca4-44a1-817f-1d3c1bada151	1134	1187	9	10	101226	101402	1499	1544	2321	19	202628	3043	0.5451	0.998739	1	0
abd2d959-d5ed-4eb3-9759-67eb1aa23325	1457	1694	10	14	107317	108152	1548	1552	3151	24	215469	3100	0.529402	0.999807	1	0
acc629cb-ad03-4cec-9b21-922e4932ef3e	2208	2427	7	4	113819	114446	1726	1784	4635	11	228265	3510	0.154339	1	1	0
b73523d7-f5a5-4140-8537-4df4d1ecf465	6235	6057	88	101	422433	421681	6127	6084	12292	189	844114	12211	1.06289	0.210506	1	0
c66c92d5-df65-46e6-861d-d8a98808e6a3	95	88	2	1	28458	28489	568	596	183	3	56947	1164	0.802025	0.724409	1	0
cda1a403-16b6-487c-a82a-c377d1d0f89d	7963	7893	4	10	309973	310170	4664	4728	15856	14	620143	9392	0.0582999	1	1	0
d4615ca0-b5c7-4a5c-8593-bd50034a78ae	1338	1357	17	5	106975	108601	1665	1617	2695	22	215576	3282	0.536199	0.999572	1	0
df8a913c-5160-4fc5-950d-7c890e24e820	4918	4999	13	25	279536	279333	3766	4024	9917	38	558869	7790	0.274901	1	1	0
e6c78a98-f45b-482b-a551-4f11b8c1ff8b	1596	1835	4	5	81315	81952	1271	1244	3431	9	163267	2515	0.170287	1	1	0
f389176f-d8f3-45c2-aae4-7378a3d6fc7f	799	871	4	10	78299	78169	1263	1228	1670	14	156468	2491	0.526579	0.997269	1	0
ffdd4feb-aca3-4104-b1e8-954d705a6450	931	795	29	29	97261	97729	1459	1541	1726	58	194990	3000	2.18413	7.9742e-08	6.37936e-07	31.4448

## Sheet: S8c
Tumor_Sample_Barcode	G_to_C	C_to_G	cCg_to_G	cGg_to_C	g	c	ccg	cgg	C_to_G_revcomp	cCg_to_G_revcomp	c_revcomp	ccg_revcomp	cCg_to_G_Enrich	cCg_to_G_Enrich_Fisher_Pval	BH_Corr_Pval	cCg_to_G_MutLoad	Median mut.load (non-zero values only)
01658141-8398-4585-9f0f-8355dd9b0604	2757	2869	23	23	179683	178829	2542	2485	5626	46	358512	5027	0.583113	0.999976	1	0	17.0583
0448206f-3ade-4087-b1a9-4fb2d14e1367	1384	1471	38	48	152870	153188	2054	1989	2855	86	306058	4043	2.2803	1.02375e-11	1.00328e-09	48.2857
07b5141f-ac79-439b-883b-b0183bbe7ff5	824	748	13	17	77267	77164	1064	1099	1572	30	154431	2163	1.36253	0.0605916	0.224075	0
097a7d36-905b-72be-e050-11ac0d482c9a	12754	12433	9	7	530797	529308	8004	7868	25187	16	1060105	15872	0.0424288	1	1	0
110b5f05-ded7-45ec-b0f6-a941c92d77dd	1283	1378	6	9	71301	71668	902	933	2661	15	142969	1835	0.43919	0.999917	1	0
13c312ec-0add-4758-ab8d-c193e2e08c6d	88	78	3	0	20197	20463	341	342	166	3	40660	683	1.07587	0.529971	0.970789	0
13d05f7a-e16a-40ef-9a15-21257da2cf89	59	85	2	2	14432	14522	261	283	144	4	28954	544	1.47845	0.287757	0.658085	0
15f90ef0-831b-40a3-98bd-ec226a9e8b26	283	295	18	10	34705	34838	557	566	578	28	69543	1123	2.99988	5.39359e-07	1.5102e-05	18.6663
1bb3a1c7-4d7b-4fb6-b54d-e94cbd0e32aa	644	624	5	7	44578	45179	620	625	1268	12	89757	1245	0.682277	0.934563	1	0
1c0e384f-7254-4afe-93c0-b3fc6c6a7894	889	921	6	11	200045	199554	2016	1941	1810	17	399599	3957	0.948481	0.619017	1	0
1eb62abc-7928-405b-84cc-f091ca5347b2	1293	1376	26	30	106022	106760	1264	1277	2669	56	212782	2541	1.75699	7.05296e-05	0.00069119	24.1273
207f8a42-5b05-4876-b0ae-ebfaeea27844	572	569	8	10	67571	67406	859	940	1141	18	134977	1799	1.18363	0.269296	0.654305	0
2290b078-6a5b-4c83-9dfb-b525bbf14e4e	454	465	15	7	47255	47165	766	733	919	22	94420	1499	1.50789	0.0415687	0.17335	0
25c76a8f-77c0-4650-bddf-45ed0c10a2e6	645	607	18	24	62516	62601	920	952	1252	42	125117	1872	2.2421	2.40904e-06	4.72171e-05	23.2676
25e4cad7-2403-4992-9cbc-433574673549	93	91	1	1	18383	18151	303	306	184	2	36534	609	0.652067	0.813106	1	0
27f87d1e-2c32-4beb-9677-62f7a286673d	322	272	4	7	33933	34058	463	491	594	11	67991	954	1.3198	0.219093	0.572562	0
2b000af3-2c9d-4eaa-af3f-8101b7425c37	261	276	4	2	34252	34060	542	504	537	6	68312	1046	0.729697	0.829995	1	0
2c6f1862-bb82-4e7e-9cb3-338bdf022ff4	167	171	5	6	36893	36761	590	617	338	11	73654	1207	1.98594	0.0257286	0.122995	0
2da2b745-068d-408c-9163-3b3a78d4aaed	75	70	2	1	16949	16959	312	293	145	3	33908	605	1.15958	0.480426	0.914209	0
30dbe353-86d5-40ed-84c2-dbddf7beb17b	43	39	1	2	10682	10260	194	228	82	3	20942	422	1.81557	0.230517	0.594492	0
3585e133-b3c1-4d90-b5f2-2b867e0ae0ec	480	537	7	7	71377	70922	912	922	1017	14	142299	1834	1.06809	0.439583	0.853052	0
36d1a85e-a09b-4537-86e0-eaf1eb03aed8	515	529	10	12	43361	42681	602	616	1044	22	86042	1218	1.48863	0.0469236	0.191605	0
418e916b-7a4e-4fab-8616-15dcec4d79f8	931	839	22	23	70638	70453	1029	1030	1770	45	141091	2059	1.74214	0.000391032	0.0028386	19.1696
41f140b8-72b9-4ae3-8b25-6144d9f94d0f	541	560	3	2	32153	32171	431	451	1101	5	64324	882	0.331198	0.999203	1	0
43f7a2e0-fec9-4e43-872d-18c6c946fa17	263	245	5	5	26173	25679	409	405	508	10	51852	814	1.25394	0.281075	0.658085	0
467ef778-f481-44f3-9768-b9900252d2ba	462	416	13	14	49175	49035	715	712	878	27	98210	1427	2.11642	0.000329497	0.0024839	14.2426
47312f61-5ef4-4f25-9320-8fbb4758790e	475	510	10	14	73405	73616	891	863	985	24	147021	1754	2.04232	0.00109409	0.00714807	12.2487
4d409156-3a36-4c63-9ad6-b6af34f27b06	320	320	6	11	44488	44132	683	702	640	17	88620	1385	1.69962	0.0266857	0.124533	0
4e84eed6-82a8-4e91-b0fd-61ec6ef69ce9	190	214	9	9	37689	37490	756	750	404	18	75179	1506	2.22414	0.00166186	0.0101789	9.907
546b982f-60d9-43df-9761-09369afbee2d	107	97	6	9	19744	19592	339	348	204	15	39336	687	4.21012	4.28508e-06	6.46057e-05	11.4372
5a535c49-d42e-43c6-9d32-dc76f28d4f0f	87	84	1	2	16138	16140	274	250	171	3	32278	524	1.08069	0.527105	0.970789	0
5b7d5767-2037-4175-aec9-886776343181	757	760	3	3	55575	55439	819	822	1517	6	111014	1641	0.267568	0.999989	1	0
5dbf3203-ce73-41e4-bf9a-32fc856f73f5	1278	1290	25	24	135041	135584	1882	1911	2568	49	270625	3793	1.3614	0.0222916	0.109229	0
6764e0a2-7a78-45c1-9189-6001c6518ce4	1739	1714	20	19	98282	99753	1378	1383	3453	39	198035	2761	0.810109	0.921534	1	0
6c65cb6d-8c50-4c7c-bc84-eeebe09fbe01	153	148	7	2	3159611	3122010	79378	78574	301	9	6281621	157952	1.18911	0.346722	0.715343	0
6c8e9197-fd16-4fed-bfda-e349cab26314	731	712	7	6	66342	66433	838	795	1443	13	132775	1633	0.732499	0.899251	1	0
6d7f44df-e9f0-4542-a6d8-d14ee7804002	94	89	7	6	17058	17114	288	300	183	13	34172	588	4.12843	2.2555e-05	0.000245599	9.85111
6e839eaf-1dbb-43f5-8846-c980e05540c7	885	911	11	16	97217	98528	1449	1474	1796	27	195745	2923	1.00674	0.512597	0.956847	0
71fda5a9-7049-406f-9348-2c24f7ddf5f4	905	854	20	23	71851	71534	927	943	1759	43	143385	1870	1.87441	0.000118247	0.00110364	20.0595
73936e8b-c893-4afd-bd1f-be90c06a4869	161	184	9	11	29431	29812	504	505	345	20	59243	1009	3.40374	3.21538e-06	5.72922e-05	14.1241
74039acd-5aca-4c65-818c-3b577d295be0	208	212	2	8	29233	28974	481	466	420	10	58207	947	1.46344	0.152721	0.427894	0
7456abd5-303e-4e6f-bf4e-47efefc7310f	359	391	3	11	31390	31177	494	468	750	14	62567	962	1.21405	0.271061	0.654305	0
74b57d2c-a83f-4798-b86b-a533975e4cc0	605	629	12	8	67010	67537	923	962	1234	20	134547	1885	1.15685	0.287922	0.658085	0
7b08e810-f3c9-4155-ac11-f45a3a4f8b41	913	881	18	25	71689	71372	950	905	1794	43	143061	1855	1.84852	0.000158685	0.00135227	19.7381
84c77098-03d0-4b22-afb1-797703e85c6c	1274	1420	40	41	81346	80875	1251	1265	2694	81	162221	2516	1.93858	5.10615e-08	2.50201e-06	39.2169
8691c87f-2468-44bb-a670-3dccd6da33c6	3039	2997	7	4	112256	111990	1333	1365	6036	11	224246	2698	0.15147	1	1	0
8e03e773-5557-4e78-889b-4710c515378f	624	656	35	25	75381	75508	1040	1083	1280	60	150889	2123	3.33157	4.19886e-15	8.22978e-13	41.9905
8f558713-f32b-403b-aedf-c79efeb41c67	194	170	2	3	25165	25598	371	364	364	5	50763	735	0.948699	0.607561	1	0
9032b7fe-e38a-4641-a45e-67041668adc4	793	816	20	26	60914	61754	881	892	1609	46	122668	1773	1.97799	2.02591e-05	0.000233576	22.7441
97064332-1d4f-4571-93ff-354ffe6d7df9	356	352	7	3	37363	37377	524	530	708	10	74740	1054	1.00157	0.541587	0.973862	0
987528ac-437a-4eb8-a335-4f2076d5c006	1253	1292	34	32	121758	120560	1731	1708	2545	66	242318	3439	1.8273	5.00666e-06	6.54204e-05	29.8811
987d41ee-6bab-490c-b0f2-bf28c0089de9	1383	1435	11	8	120834	120503	1761	1815	2818	19	241337	3576	0.455029	0.999972	1	0
9c70688d-6e43-4520-9262-eaae4e4d597d	267	271	3	3	32106	31385	497	496	538	6	63491	993	0.71307	0.845465	1	0
9ddf2119-a222-4fa5-a9f3-0bec7eeea36b	2554	2720	14	19	128059	129378	1803	1822	5274	33	257437	3625	0.444362	1	1	0
a6c14ebc-81a2-44f7-af87-2b7ec85e5696	275	239	9	4	37901	37984	684	681	514	13	75885	1365	1.40606	0.142116	0.42204	0
a85cf239-ff51-46e7-9b88-4c2cb49c66b9	1077	1180	21	18	91388	91908	1135	1190	2257	39	183296	2325	1.36227	0.0375775	0.160113	0
a876398c-5b1d-444f-a360-5fe2db697480	843	888	19	15	99100	99717	1663	1618	1731	34	198817	3281	1.19023	0.176048	0.478715	0
aa58c09a-7799-4675-8310-d270224b163e	64	69	1	2	17234	17258	336	307	133	3	34492	643	1.20998	0.452801	0.870087	0
aacaba97-ecde-440b-aae0-0e9c608c4b24	171	196	7	2	30206	30354	545	579	367	9	60560	1124	1.32128	0.246491	0.616448	0
b27d75ba-5989-4200-bfe9-f1b7d7cf8008	1384	1265	15	13	83047	81868	1126	1179	2649	28	164915	2305	0.75625	0.946632	1	0
b752b444-f033-4be4-9d24-e5e80b4181af	866	839	29	21	69836	70015	908	967	1705	50	139851	1875	2.18731	6.18584e-07	1.51553e-05	27.1408
c61ded54-f80e-4da8-b1d8-e22551c96118	243	242	5	1	37805	37776	605	593	485	6	75581	1198	0.780486	0.780405	1	0
c67409b2-ac25-42a0-8543-4636ef132fe4	162	167	8	7	28029	27887	463	493	329	15	55916	956	2.6667	0.000693976	0.00469032	9.37506
cc4f9175-a8c8-424a-99d7-8bd11cae0e52	1189	1223	2	3	62722	63018	958	976	2412	5	125740	1934	0.134775	1	1	0
d5372745-95cf-4572-a6e7-e7f5b796911a	687	676	5	19	57580	56937	889	880	1363	24	114517	1769	1.13988	0.288751	0.658085	0
d8c6d4b8-f279-4edc-aaa3-a1cc266aec4d	1447	1502	6	9	96854	97108	1377	1443	2949	15	193962	2820	0.349852	1	1	0
d8fbb398-d1da-4444-984a-22c8523625da	1648	1739	27	34	121794	121753	1730	1697	3387	61	243547	3427	1.27992	0.0354444	0.157889	0
dabb5a94-9706-4429-8db0-c328e2004340	171	170	6	1	26160	26493	471	444	341	7	52653	915	1.18126	0.382758	0.757784	0
db45d81f-695c-4f99-beea-6dbec1ff47fc	3461	3418	18	10	171147	172406	2304	2265	6879	28	343553	4569	0.306059	1	1	0
ddc7377d-82c3-480a-be3c-3d1da52c77d4	7032	6976	6	8	253597	253215	3302	3271	14008	14	506812	6573	0.0770611	1	1	0
df291849-4c35-44e1-b013-8f6b7ee36113	568	590	16	23	49906	49743	748	765	1158	39	99649	1513	2.21815	6.95819e-06	8.52378e-05	21.4177
e5593865-5f8e-4a4c-b36f-73fbe64d66da	309	263	5	10	36125	36479	595	620	572	15	72604	1215	1.56704	0.0625333	0.226973	0
e55f338f-97e2-4394-ae23-c92606069485	195	177	6	17	19613	19086	319	328	372	23	38699	647	3.69811	1.62186e-07	6.35769e-06	16.7806
e7dc7492-3a84-49c7-8dea-8f508b53dc40	95	120	4	2	23547	23287	366	378	215	6	46834	744	1.75671	0.130837	0.407049	0
e8392f20-c9e3-4649-b64f-5b266c393a76	216	216	10	9	30203	30038	437	456	432	19	60241	893	2.96695	3.84506e-05	0.000396648	12.5961
ea43434b-197e-48ac-ae2e-46bc7f3776de	2005	2000	33	44	150898	150035	2217	2277	4005	77	300933	4494	1.28743	0.018356	0.0922508	0
ec4d4cbc-d5d1-418d-a292-cad9576624fd	211	214	2	2	22493	22657	361	347	425	4	45150	708	0.600199	0.900297	1	0
eddfbfb9-3ae8-449b-b870-46062a2571c1	697	699	9	11	67245	67607	842	844	1396	20	134852	1686	1.14589	0.302229	0.665582	0
f221cbb5-eefa-187f-e040-11ac0c481708	725	766	15	21	83916	83846	1095	1005	1491	36	167762	2100	1.92885	0.000231759	0.00181699	17.3361
f393baf9-2710-9203-e040-11ac0d484504	708	683	3	8	49026	49094	575	522	1391	11	98120	1097	0.707321	0.906224	1	0
f393bafd-1baa-e5f4-e040-11ac0d48450b	508	520	9	11	48879	48788	702	687	1028	20	97667	1389	1.36799	0.104771	0.350777	0
f393bafe-7503-5c45-e040-11ac0d484511	914	944	5	13	97394	96193	1231	1239	1858	18	193587	2470	0.759287	0.904105	1	0
f393bafe-c99f-3725-e040-11ac0d484514	460	519	5	6	43353	43390	701	657	979	11	86743	1358	0.717703	0.897578	1	0
f393bb01-6ed7-9533-e040-11ac0d484521	947	963	7	11	55545	55069	674	664	1910	18	110614	1338	0.7791	0.881464	1	0
f393bb05-53c2-f80a-e040-11ac0d484528	142	158	1	3	26659	26835	409	394	300	4	53494	803	0.888236	0.660408	1	0
f393bb05-c737-4cc3-e040-11ac0d48452a	108	106	1	0	16489	16242	228	230	214	1	32731	458	0.333949	0.950821	1	0
f393bb05-ec1c-17be-e040-11ac0d48452f	434	397	4	6	47276	47038	675	695	831	10	94314	1370	0.828428	0.76528	1	0
f393bb07-270c-2c93-e040-11ac0d484533	919	880	12	10	74182	73985	1026	1047	1799	22	148167	2073	0.874065	0.764025	1	0
f393bb08-4121-cad8-e040-11ac0d484535	774	815	10	14	84326	83956	1077	1132	1589	24	168282	2209	1.15061	0.27374	0.654305	0
f393bb08-5b50-e009-e040-11ac0d484537	311	290	4	6	45438	45586	644	627	601	10	91024	1271	1.19161	0.333596	0.703064	0
f393bb0a-9b20-a0e5-e040-11ac0d48454e	480	464	15	9	42330	41849	573	607	944	24	84179	1180	1.81368	0.00488449	0.0277471	10.7672
f393bb0a-df7d-645c-e040-11ac0d484550	1137	1091	2	3	61179	61633	980	944	2228	5	122812	1924	0.143249	1	1	0
f393bb0b-08ed-3335-e040-11ac0d484554	1058	1155	6	17	88992	88952	1220	1197	2213	23	177944	2417	0.765162	0.921411	1	0
f393bb0c-3ffa-cb72-e040-11ac0d48455c	140	148	3	3	20431	19959	271	284	288	6	40390	555	1.51614	0.208798	0.553032	0
f393bb0c-4178-ca4a-e040-11ac0d48455f	262	232	1	4	16847	16802	221	214	494	5	33649	435	0.782935	0.764801	1	0
f39cc911-36a7-4c06-9e91-4ad86281db3d	162	191	2	4	31146	30780	459	458	353	6	61926	917	1.14784	0.425015	0.83303	0
f6114c69-71a1-47d5-9b28-b0227b1872f7	269	296	3	2	40946	39998	590	616	565	5	80944	1206	0.593962	0.923064	1	0
f69e5057-eda6-4391-ba9a-aedbf6b572da	1188	1243	16	21	88381	89296	1134	1149	2431	37	177677	2283	1.18452	0.172734	0.476844	0
f7b847e5-0f5d-69b4-e040-11ac0c4845fe	58	50	4	1	17354	17941	359	309	108	5	35295	668	2.44615	0.0555095	0.209228	0
f7b84b5d-8f28-e6b7-e040-11ac0c484704	126	152	5	2	20984	20790	321	336	278	7	41774	657	1.60101	0.152819	0.427894	0
f7b84bac-f161-9eee-e040-11ac0c4847ed	454	504	0	1	31772	32444	437	399	958	1	64216	836	0.080181	0.999996	1	0
f7b84c09-15d4-3046-e040-11ac0c4847ff	46	37	1	0	12564	12755	243	252	83	1	25319	495	0.616259	0.805897	1	0
f7c6486a-bb08-f77a-e040-11ac0c482953	87	74	3	3	15259	15441	216	247	161	6	30700	463	2.47106	0.0369093	0.160113	0
f7c6a336-3126-7580-e040-11ac0c485971	130	132	4	3	22483	22417	403	381	262	7	44900	784	1.53013	0.178297	0.478715	0
f7c7373c-1972-4968-e040-11ac0d486e80	9690	9532	2	3	436916	435506	4992	4907	19222	5	872422	9899	0.0229249	1	1	0
f7d128d2-3964-e3bc-e040-11ac0d481667	217	273	2	3	18970	19161	336	308	490	5	38131	644	0.60418	0.916178	1	0
f7d70fac-c76f-399e-e040-11ac0c482f9c	148	157	0	2	24655	24701	411	449	305	2	49356	860	0.376332	0.969727	1	0
f7d7b3db-02af-61cb-e040-11ac0c480c03	344	324	2	3	26027	25785	475	419	668	5	51812	894	0.433797	0.989659	1	0
f7e4a2a8-093d-9e36-e040-11ac0d480c7d	296	329	3	6	38445	38685	575	542	625	9	77130	1117	0.994335	0.552587	0.97905	0
f7e7b258-b4b2-e6c5-e040-11ac0d486773	401	427	8	7	55383	55269	849	871	828	15	110652	1720	1.16544	0.312009	0.679487	0
f7e7d61f-e2dc-b523-e040-11ac0c482000	91	95	1	2	16299	15991	253	249	186	3	32290	502	1.03746	0.554462	0.97905	0
f7ed28a6-8f5f-e87b-e040-11ac0c48120e	206	216	0	1	18549	18606	303	333	422	1	37155	636	0.138436	0.999294	1	0
f7f3e156-0dde-72b9-e040-11ac0d48542c	1320	1297	1	3	73601	73427	981	996	2617	4	147028	1977	0.113671	1	1	0
f7f66114-e321-1d4c-e040-11ac0d48541a	45	46	2	3	10789	11268	269	265	91	5	22057	534	2.26952	0.0712693	0.253978	0
f7f6619b-fae8-3381-e040-11ac0c483f78	56	44	1	3	15729	15842	271	293	100	4	31571	564	2.23908	0.105591	0.350777	0
f7fdda4f-7bf7-ede7-e040-11ac0c486e57	51	53	3	1	9995	10131	179	178	104	4	20126	357	2.16828	0.115623	0.365519	0
f80293b8-ddb7-f575-e040-11ac0d48309d	56	52	3	4	14502	14333	262	272	108	7	28835	534	3.49988	0.00422174	0.0250746	4.99993
f809247c-2bab-ab06-e040-11ac0d482b8a	60	56	0	3	15932	16066	278	288	116	3	31998	566	1.46208	0.338434	0.705672	0
f848b66f-bd9e-4fba-afd4-eb58848d1ef4	1089	1072	8	15	85383	85101	1228	1153	2161	23	170484	2381	0.762074	0.9245	1	0
f8f749b7-547d-49fa-9da2-44eed962b6fd	1369	1273	3	5	78187	77827	1128	1129	2642	8	156014	2257	0.20931	1	1	0
fb9135d9-2acf-41dd-8552-359e6b8c9470	1448	1449	7	8	109272	109151	1548	1568	2897	15	218423	3116	0.362947	0.999999	1	0
fc447d4f-2532-c8ea-e040-11ac0c48469f	1184	1021	12	8	79040	79566	1006	1004	2205	20	158606	2010	0.715723	0.951344	1	0
fc447d51-cdc2-a180-e040-11ac0c4846a4	254	273	9	15	40966	41531	599	545	527	24	82497	1144	3.28407	7.18465e-07	1.56466e-05	16.692
fc447d53-24d1-c83d-e040-11ac0c4846a6	114	129	3	4	27340	27392	518	441	243	7	54732	959	1.64405	0.138378	0.417262	0
fc447d55-95d8-0b34-e040-11ac0d483afa	317	340	6	5	37271	37306	550	534	657	11	74577	1084	1.15187	0.361736	0.730931	0
fc447d56-0d53-e0c3-e040-11ac0c4846a8	2031	2055	7	9	86437	85898	1273	1275	4086	16	172335	2548	0.264847	1	1	0
fc5dc6d8-62d2-76d8-e040-11ac0d4863c3	510	526	8	13	54262	53656	801	825	1036	21	107918	1626	1.34534	0.110916	0.359984	0
fc639186-8302-798e-e040-11ac0c484cec	409	347	4	13	37751	38348	561	545	756	17	76099	1106	1.54722	0.055385	0.209228	0
fc63cbab-d27a-5ebb-e040-11ac0c48724f	926	1001	16	14	75043	74984	1177	1173	1927	30	150027	2350	0.993896	0.538669	0.973862	0
fc68c24d-47ad-7961-e040-11ac0c48595c	611	594	11	9	52661	51973	715	744	1205	20	104634	1459	1.19031	0.248466	0.616448	0
fc68e599-6a40-61dc-e040-11ac0d48700d	618	607	30	19	81167	80057	1169	1158	1225	49	161224	2327	2.77136	5.92933e-10	3.87383e-08	31.3192
fc6d77a9-121b-48ab-a899-713c3d1319a2	656	628	23	18	63559	63971	922	930	1284	41	127530	1852	2.19882	5.00091e-06	6.54204e-05	22.3537
fc78685a-7053-152a-e040-11ac0c480ded	119	118	6	4	23188	23462	399	368	237	10	46650	767	2.5663	0.0065687	0.0357629	6.10334
fc7eb420-5c13-20bd-e040-11ac0d484574	819	801	18	14	52231	52912	751	769	1620	32	105143	1520	1.36638	0.0532306	0.208664	0
fc7f8eeb-9c40-123e-e040-11ac0c484061	361	381	16	11	63967	64418	1037	1050	742	27	128385	2087	2.23847	0.000132066	0.00117659	14.9382
fc806c50-2f6e-418d-e040-11ac0d485f01	370	388	8	10	53160	52990	639	614	758	18	106150	1253	2.01174	0.00495484	0.0277471	9.05253
fc8130df-18fe-c74d-e040-11ac0d485df2	66	60	3	2	14076	14049	291	274	126	5	28125	565	1.97535	0.112036	0.359984	0
fc8130df-1bc2-c537-e040-11ac0d485de6	134	152	2	3	27435	27578	503	525	286	5	55013	1028	0.93557	0.620049	1	0
fc8130df-1cdd-cade-e040-11ac0d485dec	51	72	2	0	15052	15243	286	311	123	2	30295	597	0.825128	0.700002	1	0
fc8130df-1f21-c8f9-e040-11ac0d485dfc	104	86	1	4	21351	21568	410	413	190	5	42919	823	1.37235	0.302202	0.665582	0
fc8130df-2211-cfcc-e040-11ac0d485dde	536	575	8	11	48333	47760	716	733	1111	19	96093	1449	1.13413	0.323569	0.696917	0
fc8130df-24d9-32f1-e040-11ac0d485df0	73	85	4	3	24088	23801	443	438	158	7	47889	881	2.40825	0.0280879	0.128029	0
fc8130df-2628-304a-e040-11ac0d485dfa	59	68	5	2	17347	17383	346	329	127	7	34730	675	2.83593	0.0126719	0.0664204	0
fc8130df-297f-34a3-e040-11ac0d485e02	126	144	2	0	17302	17365	324	323	270	2	34667	647	0.396897	0.961839	1	0
fc8130df-2ca4-39d2-e040-11ac0d485e00	32	40	3	0	12928	12519	229	239	72	3	25447	468	2.26558	0.147886	0.427894	0
fc8130df-2d5f-3b53-e040-11ac0d485dee	421	469	4	7	44942	45538	697	654	890	11	90480	1351	0.827751	0.773778	1	0
fc8130df-2e39-3814-e040-11ac0d485de0	102	114	3	1	25531	25802	433	446	216	4	51333	879	1.08147	0.507398	0.956249	0
fc8130df-30a5-3e6a-e040-11ac0d485de2	649	628	8	7	62279	61724	842	821	1277	15	124003	1663	0.875871	0.730309	1	0
fc8130df-3147-3e94-e040-11ac0d485df8	56	62	0	0	14961	15048	321	302	118	0	30009	623	0	1	1	0
fc8130df-3225-3f96-e040-11ac0d485dfe	2603	2357	3	6	102620	101778	1378	1437	4960	9	204398	2815	0.131753	1	1	0
fc8130df-3361-3c8a-e040-11ac0d485dea	103	112	0	0	20097	19950	395	369	215	0	40047	764	0	1	1	0
fc8130df-34f8-22c6-e040-11ac0d485de8	106	99	1	2	16681	16587	284	283	205	3	33268	567	0.85864	0.680685	1	0
fc8130df-35ac-2304-e040-11ac0d485dda	122	156	2	2	36268	35237	506	553	278	4	71505	1059	0.971529	0.590991	1	0
fc8130df-6860-7677-e040-11ac0d485ddc	551	577	13	8	62467	62532	828	845	1128	21	124999	1673	1.39098	0.0870111	0.299196	0
fc8130df-6977-7704-e040-11ac0d485de4	126	102	1	4	24689	23915	406	400	228	5	48604	806	1.32243	0.329097	0.701119	0
fc8130df-6bec-7627-e040-11ac0d485e04	758	716	4	4	54727	54528	769	788	1474	8	109255	1557	0.380842	0.999612	1	0
fc8130df-897d-5404-e040-11ac0d485e0a	90	85	1	2	14908	14554	297	278	175	3	29462	575	0.87837	0.666222	1	0
fc8130df-8ec8-5b1e-e040-11ac0d485e06	3585	3535	17	8	186484	187281	2258	2303	7120	25	373765	4561	0.287739	1	1	0
fc8130df-90ba-5d94-e040-11ac0d485e0c	856	837	9	12	72757	72845	1007	925	1693	21	145602	1932	0.934808	0.650886	1	0
fc8130df-e399-e34d-e040-11ac0c483279	1258	1244	2	2	68833	68212	928	949	2502	4	137045	1877	0.116727	1	1	0
fc8130e0-08dd-b996-e040-11ac0c48327b	306	303	3	2	28704	28758	442	454	609	5	57462	896	0.526533	0.96026	1	0
fc8130e0-095f-b953-e040-11ac0c483287	52	80	2	0	15336	15367	263	242	132	2	30703	505	0.921182	0.641174	1	0
fc8130e0-096a-b991-e040-11ac0c48327d	4988	5147	0	1	284273	284639	3425	3399	10135	1	568912	6824	0.00822588	1	1	0
fc8130e0-09f1-b964-e040-11ac0c48326e	190	184	2	1	24218	24274	400	387	374	3	48492	787	0.494248	0.942143	1	0
fc8130e0-0b9c-bbc9-e040-11ac0c483266	88	86	1	0	19703	19494	381	385	174	1	39197	766	0.294086	0.96764	1	0
fc8130e0-0bc1-bba7-e040-11ac0c483289	72	59	2	3	16580	16109	291	272	131	5	32689	563	2.21611	0.0778326	0.272414	0
fc8130e0-0c53-b432-e040-11ac0c483283	33	38	1	0	11194	11439	243	244	71	1	22633	487	0.654568	0.786714	1	0
fc8130e0-0d25-b475-e040-11ac0c483277	64	59	0	0	12436	12614	262	240	123	0	25050	502	0	1	1	0
fc8130e0-0db6-b568-e040-11ac0c483281	60	54	0	3	13395	13661	248	259	114	3	27056	507	1.40434	0.36154	0.730931	0
fc8130e0-0e1f-b54d-e040-11ac0c48326c	289	278	5	3	48103	47240	741	745	567	8	95343	1486	0.905268	0.658497	1	0
fc8130e0-0f1a-b6eb-e040-11ac0c48328f	833	875	8	6	65617	65726	737	752	1708	14	131343	1489	0.723023	0.914842	1	0
fc8130e0-a538-dda3-e040-11ac0c483264	213	208	6	5	46655	45438	689	677	421	11	92093	1366	1.76152	0.0528392	0.208664	0
fc8130e0-a539-dda8-e040-11ac0c48326a	287	278	2	1	42651	42317	639	647	565	3	84968	1286	0.350822	0.991329	1	0
fc8130e0-a774-d834-e040-11ac0c483268	241	195	4	3	30294	30570	491	520	436	7	60864	1011	0.966542	0.587612	1	0
fc8130e0-a8b4-d80d-e040-11ac0c483272	547	508	3	2	35481	35667	522	497	1055	5	71148	1019	0.330907	0.999219	1	0
fc8130e0-a94d-d9d0-e040-11ac0c483262	173	124	1	3	16553	16562	295	276	297	4	33115	571	0.781074	0.753952	1	0
fc8130e0-ad8a-b832-e040-11ac0d485e14	94	103	0	1	23325	23199	403	384	197	1	46524	787	0.300079	0.965197	1	0
fc8130e0-aed2-bb2f-e040-11ac0d485e12	111	126	3	2	18991	18974	318	325	237	5	37965	643	1.24564	0.375121	0.750242	0
fc8130e2-f2ef-d096-e040-11ac0c483293	91	93	1	3	21755	21759	320	335	184	4	43514	655	1.44421	0.301976	0.665582	0
fc8130e3-01ba-c740-e040-11ac0c483291	875	933	10	15	81016	80818	1171	1192	1808	25	161834	2363	0.946995	0.63465	1	0
fc8130e3-023d-c7d4-e040-11ac0c483295	465	475	3	6	68566	68016	930	984	940	9	136582	1914	0.683229	0.908972	1	0
fc8130e5-18b8-ef38-e040-11ac0c483297	258	251	2	2	33257	33446	559	511	509	4	66703	1070	0.489896	0.962865	1	0
fc81312a-99ae-7672-e040-11ac0c4832a2	162	151	1	3	23724	24110	447	452	313	4	47834	899	0.679975	0.840306	1	0
fc81312a-d451-38fb-e040-11ac0c4832a4	127	144	4	2	20821	20845	284	265	271	6	41666	549	1.68032	0.152091	0.427894	0
fc813235-5ed8-7695-e040-11ac0d485e3e	1065	1071	23	24	80917	81397	981	1021	2136	47	162314	2002	1.78397	0.000181939	0.00148583	20.6543
fc8edf46-2005-1af4-e040-11ac0d481414	79	71	2	3	21781	21837	408	375	150	5	43618	783	1.85688	0.135078	0.413676	0
fc93b9ab-760a-5223-e040-11ac0c482177	702	680	24	25	69575	69322	1093	1064	1382	49	138897	2157	2.28313	2.22138e-07	7.25652e-06	27.5382
fc9dbf68-4599-3c64-e040-11ac0d481623	236	223	9	5	31573	32285	464	513	459	14	63858	977	1.99359	0.0128774	0.0664204	0
fc9ef456-75a2-5967-e040-11ac0c484477	122	115	6	9	23349	23560	342	355	237	15	46909	697	4.25958	3.89536e-06	6.36242e-05	11.4785
fc9f6916-da31-ab17-e040-11ac0c4808f3	752	777	8	10	59686	60167	745	783	1529	18	119853	1528	0.923401	0.664093	1	0
fc9f6cb0-ceb9-790d-e040-11ac0c480ad1	1045	1081	11	14	75312	75467	1023	946	2126	25	150779	1969	0.900475	0.726386	1	0
fca07e09-1fd2-9ef5-e040-11ac0d485bbd	1186	1158	16	21	95542	95111	1323	1331	2344	37	190653	2654	1.13393	0.24452	0.616448	0
fca3f7d0-2231-661c-e040-11ac0c4832fd	721	697	20	18	71367	71426	1141	1104	1418	38	142793	2245	1.7045	0.00148321	0.00937769	15.7061
fca6150f-d555-a29e-e040-11ac0d4873b2	201	179	5	12	42086	41804	755	744	380	17	83890	1499	2.50365	0.000630622	0.00441435	10.2099
fe04d042-a4cc-4a14-8197-415ea40951aa	2599	2639	26	24	186561	187177	2548	2386	5238	50	373738	4934	0.723057	0.993253	1	0

## Sheet: S8d
Tumor_Sample_Barcode	G_to_C	C_to_G	cCg_to_G	cGg_to_C	g	c	ccg	cgg	C_to_G_revcomp	cCg_to_G_revcomp	c_revcomp	ccg_revcomp	cCg_to_G_Enrich	cCg_to_G_Enrich_Fisher_Pval	BH_Corr_Pval	cCg_to_G_MutLoad	Median mut.load (non-zero values only)
047f9e4d-86b5-4943-aef5-68199bf29e8c	1522	1660	3	2	80891	81712	1178	1219	3182	5	162603	2397	0.106593	1	1	0	#NUM!
06dad93a-4b67-49b3-8fa5-f2546e22bae7	1194	1113	8	5	61734	61493	960	927	2307	13	123227	1887	0.367985	0.999995	1	0
07d20658-3db4-47e7-877b-66536266edfc	785	760	3	3	51682	51830	830	835	1545	6	103512	1665	0.241434	0.999998	1	0
0d31a44f-1fc5-43a2-9633-36c4e650d3d2	86	90	0	2	18429	18326	281	292	176	2	36755	573	0.728919	0.761693	1	0
0f6b355e-3898-4be6-be97-da0c3840a4ed	205	194	1	1	31414	30811	554	497	399	2	62225	1051	0.29677	0.99113	1	0
14b8bbf2-310b-459b-b52d-a7ef510ce1cf	540	649	7	9	40321	41050	707	710	1189	16	81371	1417	0.772748	0.877776	1	0
3269608c-5dd7-452a-976a-31ac971aac2f	640	667	2	5	68757	68858	1153	1119	1307	7	137615	2272	0.324399	0.999923	1	0
43be43cb-a367-4a74-94e4-973acafcf576	2552	2339	5	2	108766	107238	1496	1464	4891	7	216004	2960	0.104441	1	1	0
7bc3209f-b349-49bf-9b3d-44ef870b586f	179	165	2	2	35565	35755	676	659	344	4	71320	1335	0.6212	0.885943	1	0
7dc3e035-c7ae-4164-a62b-9c2460812b05	1052	1138	7	2	56488	55901	941	975	2190	9	112389	1916	0.241061	1	1	0
801e67c8-c506-410a-bdf0-856a66e974f4	952	960	11	7	70448	70552	1023	999	1912	18	141000	2022	0.656482	0.977201	1	0
8be2b0f5-7bad-4720-b13c-e95b32bdb933	836	862	2	2	70653	70779	1114	1073	1698	4	141432	2187	0.152343	1	1	0
945e6808-2887-4f32-ac32-8f9e00353bf6	413	426	2	0	24787	25102	381	389	839	2	49889	770	0.154448	0.999967	1	0
9ff21093-58d7-4b69-aade-c242a383ea56	322	273	5	2	36987	37366	741	714	595	7	74353	1455	0.601197	0.94548	1	0
a67f4531-99ef-43df-82f5-f6abc4b11826	258	252	1	2	26504	26507	379	363	510	3	53011	742	0.420255	0.973733	1	0
b3b3a27c-ee9a-42af-a6d1-9af5970a98b9	172	206	3	3	32757	32487	587	600	378	6	65244	1187	0.872468	0.685634	1	0
e07991a4-0901-4ed1-8704-aa376565d862	1110	940	1	3	60776	60158	1042	1060	2050	4	120934	2102	0.112259	1	1	0
f658c350-fb89-4268-8a59-a07e365f4221	705	636	7	6	54220	53470	797	858	1341	13	107690	1655	0.6308	0.970844	1	0

## Sheet: S8e
Tumor_Sample_Barcode	G_to_C	C_to_G	cCg_to_G	cGg_to_C	g	c	ccg	cgg	C_to_G_revcomp	cCg_to_G_revcomp	c_revcomp	ccg_revcomp	cCg_to_G_Enrich	cCg_to_G_Enrich_Fisher_Pval	BH_Corr_Pval	cCg_to_G_MutLoad	Median mut.load (non-zero values only)
031962d6-fc7d-4c6c-9d47-ffa45997b249	45	39	3	1	5334	5272	95	79	84	4	10606	174	2.90257	0.0513541	0.31628	0	4.34236
03b5268e-881e-49e7-824f-170c3fc8b11b	86	83	0	3	14253	14195	252	208	169	3	28448	460	1.09781	0.516711	0.774694	0
04b9837e-9ab5-4eb9-9a9c-ef49e3a62662	42	50	2	2	10940	11449	187	177	92	4	22389	364	2.67427	0.0644478	0.31628	0
0609b182-0396-4755-b463-10f949c5b8bb	77	85	2	1	11600	11354	159	178	162	3	22954	337	1.26135	0.426865	0.716895	0
0624eb1d-3aff-4037-a3c5-fc363a9edd02	52	60	2	3	8954	9131	147	125	112	5	18085	272	2.96826	0.0283613	0.303243	0
0ba8f2e2-935a-4123-86aa-6e7f5de85bf4	68	92	1	3	24414	24172	536	532	160	4	48586	1068	1.13731	0.468803	0.739667	0
0db9309e-7b95-4ae3-b0ed-dfd4f38d11b0	102	80	2	3	19819	19881	271	253	182	5	39700	524	2.08141	0.0958362	0.388821	0
0e1e628b-823a-4861-aa95-bed2fada7349	34	24	2	1	12225	12230	253	250	58	3	24455	503	2.51474	0.117873	0.440472	0
12ae2ba1-9484-47fe-8a3f-bba94a6abe0c	18	19	0	0	3515	3576	54	53	37	0	7091	107	0	1	1	0
12d7121a-0345-4808-a819-09d6e3227bd5	122	127	3	2	18281	18143	254	251	249	5	36424	505	1.44833	0.266476	0.595659	0
13446fc4-9fa6-4bb3-a00a-b9265b41eb12	41	27	1	3	4760	4767	91	88	68	4	9527	179	3.13079	0.0405654	0.312168	0
13c7065e-6780-4571-978e-a7c13078ff50	36	28	1	1	6079	6158	95	90	64	2	12237	185	2.06706	0.254158	0.595659	0
147e3496-514e-4da7-be42-7cd9be78ed04	49	54	0	4	7667	7756	144	133	103	4	15423	277	2.16228	0.116845	0.440472	0
14f41457-25c3-4979-8515-4f33322039a5	54	41	0	4	9433	9523	152	150	95	4	18956	302	2.64287	0.0669199	0.31628	0
18f9240e-7acd-41eb-a154-c2a67a1cbe9b	18	22	0	0	4116	4141	76	59	40	0	8257	135	0	1	1	0
19aa8223-ee84-4b5c-b11a-6ca2a2680b3c	18	21	0	1	3718	3797	73	84	39	1	7515	157	1.22734	0.562414	0.814926	0
19b6b9d6-6912-4b85-a4bf-52014bcb170b	56	49	0	1	12854	12978	219	195	105	1	25832	414	0.594249	0.816777	0.982901	0
1bd74f92-47f6-427e-af6f-299c3a7fe023	106	93	1	2	9159	9237	152	137	199	3	18396	289	0.959608	0.607409	0.829348	0
1bea3a72-3b73-4072-a6bb-96a90119d3ac	27	31	0	0	4439	4516	80	72	58	0	8955	152	0	1	1	0
1f8d8720-30ca-4057-90f7-a34b8383eafe	43	44	0	2	10990	10671	175	168	87	2	21661	343	1.45176	0.402596	0.716895	0
2009e5e7-1796-445b-8677-46b3804fe0bf	39	56	0	0	6316	6152	105	88	95	0	12468	193	0	1	1	0
209a9b10-7129-48fe-a899-d14ba17efe6f	81	77	3	0	11527	11417	169	159	158	3	22944	328	1.32819	0.39507	0.716895	0
2321c412-7730-4694-bc8f-199d7e51a7f8	23	33	2	0	4973	5099	84	101	56	2	10072	185	1.9444	0.276856	0.595659	0
27847313-3b1e-47f2-84f1-acadaf265cf3	69	90	4	0	13951	13979	169	165	159	4	27930	334	2.10372	0.1259	0.446145	0
2abe2e53-ad9b-4fbc-b9a7-93444f1bea87	88	82	4	1	24844	24978	460	457	170	5	49822	917	1.59799	0.206275	0.552661	0
30376989-7edb-4863-9496-1789eccef8c4	42	39	1	2	7046	6998	132	123	81	3	14044	255	2.0398	0.184426	0.503626	0
3166f1ae-678d-42ae-9d44-d3d25d6860c7	34	34	1	2	6077	5976	89	101	68	3	12053	190	2.79868	0.0941425	0.388821	0
324adcfa-3fba-45b9-99f0-9d41c0c54d79	2	3	0	0	1044	967	12	16	5	0	2011	28	0	1	1	0
32a63b4f-3baa-4987-ad30-5bd0c0548088	64	74	3	2	11611	11524	152	134	138	5	23135	286	2.93086	0.0298894	0.303243	0
34b0c838-bf6c-4d0f-8cd2-d2928adbb539	48	45	1	0	8721	8669	126	143	93	1	17390	269	0.695127	0.765737	0.937368	0
35b951c0-edb0-47c4-9076-ede346ea7cb1	37	34	0	0	15722	16147	321	307	71	0	31869	628	0	1	1	0
37c913e6-9ce5-4338-8849-b5bf7862d36a	37	38	1	2	6367	6475	115	116	75	3	12842	231	2.22372	0.154743	0.468856	0
391a949d-217a-472c-a6d4-80e548039684	46	52	3	0	8143	7863	106	102	98	3	16006	208	2.35567	0.13763	0.454499	0
3e1180a5-149c-4e6c-9a29-696e3ba567e3	48	59	1	4	21827	22056	457	434	107	5	43883	891	2.30147	0.0680567	0.31628	0
3f3aff50-d71b-44af-85d4-f81e813ea420	50	72	1	1	8927	9073	113	104	122	2	18000	217	1.35982	0.435053	0.716895	0
436af904-65b2-4196-ad8c-a4e98081ee41	16	10	0	0	3702	3512	46	63	26	0	7214	109	0	1	1	0
45614404-2149-4468-848c-0796e3757d62	16	10	0	0	2777	2791	40	46	26	0	5568	86	0	1	1	0
48fadd0f-6561-4294-bff4-d5e4f7dfe79f	37	25	2	3	10619	10334	195	187	62	5	20953	382	4.42345	0.00565486	0.130442	0
492694a7-bb41-4128-a909-c424e7fc0c9e	43	19	2	1	7570	7848	131	137	62	3	15418	268	2.7837	0.0946705	0.388821	0
49fa7e44-c86f-4b1f-8849-e5fe5b9de734	153	172	8	5	41358	41822	655	609	325	13	83180	1264	2.63228	0.00170407	0.0604944	0
4a698352-25e6-4137-bef8-b6520d5b1b95	69	69	0	0	10271	10426	149	123	138	0	20697	272	0	1	1	0
4c3f733d-5fd5-4f67-af5f-8c36c5b37be2	26	30	1	0	4268	4306	52	65	56	1	8574	117	1.30861	0.53859	0.796665	0
4d121008-0987-4142-a2b8-7dac58f3110a	30	23	3	0	5026	4981	90	83	53	3	10007	173	3.27418	0.0653108	0.31628	0
4d690424-b015-46ae-885d-aa6d9031f66f	27	27	1	3	9611	9413	163	174	54	4	19024	337	4.18156	0.0157304	0.223372	0
4d6bb438-86f0-4414-962f-2b1cebee4524	28	32	0	1	4760	4854	65	79	60	1	9614	144	1.11273	0.597041	0.829348	0
4daa2708-d0db-40fe-a07a-763f003adcae	22	27	1	0	6065	6273	129	101	49	1	12338	230	1.09476	0.603158	0.829348	0
4f3c2c94-fa7f-4945-9dff-e4d4dac95f56	91	97	0	4	13234	13332	191	187	188	4	26566	378	1.49533	0.281687	0.596941	0
518d6c1b-8234-40be-9560-6d383d5866fa	83	74	2	2	12859	12902	219	216	157	4	25761	435	1.50881	0.276061	0.595659	0
51dd1a39-7349-442c-b7e1-7850fb800569	13	15	0	0	2430	2394	51	35	28	0	4824	86	0	1	1	0
55c75a2a-f3d2-4469-9d23-604cf539d548	156	161	5	3	19147	19291	299	312	317	8	38438	611	1.58763	0.137518	0.454499	0
571ce258-b453-4cac-b05e-05755791be84	96	81	1	3	13720	14130	238	233	177	4	27850	471	1.33626	0.352701	0.676805	0
573ee34b-43a7-40d8-95ee-0ced4b46a7c8	77	65	1	0	9548	9570	162	150	142	1	19118	312	0.431519	0.903216	1	0
589daa3f-0b76-4c9c-b494-048955e36052	51	54	1	2	12886	12675	194	220	105	3	25561	414	1.76404	0.243533	0.595659	0
59bfcb53-91c1-4dce-856a-f4afc8fa6224	46	48	2	2	9757	9598	116	140	94	4	19355	256	3.21725	0.0373924	0.312168	0
5a5a8409-a8f2-4c7b-85e5-b8bd85f2930c	125	128	3	5	22005	22545	342	319	253	8	44550	661	2.13116	0.0373406	0.312168	0
5beafbbb-4613-4bab-977a-11c865e13a84	35	35	1	0	6269	6082	87	85	70	1	12351	172	1.02583	0.626401	0.847133	0
5c775f90-83d4-4c1e-88c2-4e1ed1daa96f	64	50	1	2	5384	5333	105	102	114	3	10717	207	1.36245	0.380871	0.702386	0
5cbd429f-ffab-41ad-8016-422f1c922e99	84	88	2	3	26034	26301	416	425	172	5	52335	841	1.809	0.146022	0.460781	0
5f00a760-fbc0-41f0-b92b-b3c553eac0e5	99	87	3	0	22280	22104	442	434	186	3	44384	876	0.817204	0.712602	0.911617	0
5f096d7b-a1ea-4cc2-af73-10108089ae84	50	48	2	0	8593	8338	118	129	98	2	16931	247	1.39891	0.421	0.716895	0
5fa88c3a-dbc1-43f2-82b2-e0592f35ce57	73	85	1	7	22095	22060	454	414	158	8	44155	868	2.57569	0.0136649	0.215602	0
637208b2-d8b6-45a3-a389-6f34db18fea4	68	57	0	3	14814	14626	278	283	125	3	29440	561	1.25947	0.427429	0.716895	0
6551ec26-4166-4d4f-bee2-444ea2466978	36	48	2	3	9133	8984	127	157	84	5	18117	284	3.79716	0.0108607	0.192778	0
68956108-2606-4696-b038-462b6c432398	43	51	1	0	6311	6390	95	98	94	1	12701	193	0.700088	0.763414	0.937368	0
6c642c0b-4dd0-406c-ac68-ea376802d61b	25	25	3	2	5045	5193	80	79	50	5	10238	159	6.43899	0.00114975	0.0544214	0
6d2a5ee7-9e46-4c09-a982-7b61b5d9bdea	58	41	1	0	8816	8647	180	192	99	1	17463	372	0.474177	0.881321	1	0
6d3d5531-16b4-46ec-bd7e-394946855d62	56	61	2	1	9239	9258	160	164	117	3	18497	324	1.46383	0.33847	0.658394	0
706a1085-5994-4d04-b56b-d301c9ed5afa	15	11	0	1	3366	3383	65	70	26	1	6749	135	1.92279	0.410343	0.716895	0
70990332-7702-45e2-84cb-8bbff773f160	23	33	2	3	9267	9315	185	203	56	5	18582	388	4.27605	0.00643024	0.130442	0
72b62805-76f9-476a-b876-a781e69a2c90	16	10	0	0	6191	6187	135	132	26	0	12378	267	0	1	1	0
75e1bdbc-474e-4367-9b4a-963b31f3b297	13	13	1	0	3662	3428	47	59	26	1	7090	106	2.57257	0.326063	0.658394	0
7bd4d5e2-69ee-4264-93e4-2ba01418c460	21	21	1	2	8010	8103	156	180	42	3	16113	336	3.42538	0.0576627	0.31628	0
7dddd413-d2c6-4f75-bbf6-3b202877546e	2	13	0	1	3015	2980	55	53	15	1	5995	108	3.70062	0.240327	0.595659	0
7f22b0f7-4040-4c84-939e-894c3050ef5d	61	64	2	1	8027	7729	123	118	125	3	15756	241	1.56906	0.30155	0.620581	0
8404ef5b-7a64-47fe-98f9-3f63619d2d99	42	41	0	1	6509	6422	105	104	83	1	12931	209	0.745431	0.741939	0.924169	0
868c95ad-45df-4f8e-9553-b7c2c5679deb	108	92	1	4	18569	18492	306	311	200	5	37061	617	1.50166	0.243105	0.595659	0
880e6970-0131-4966-b13e-8614d33f0df7	23	36	1	1	5266	5236	84	93	59	2	10502	177	2.0113	0.264214	0.595659	0
889fb525-5055-4408-a12e-17f1225c9d29	30	36	1	0	6287	6445	99	99	66	1	12732	198	0.974288	0.645474	0.85661	0
8a8dd718-c46e-462a-9793-83d88f5caa7f	82	56	0	1	26824	26497	455	454	138	1	53321	909	0.425065	0.906742	1	0
8bda75a6-86b9-458e-948b-05049b4c52ce	257	287	2	3	33179	33105	351	375	544	5	66284	726	0.839157	0.710813	0.911617	0
8efb116f-4ecf-4191-8ebf-90a94c1880cf	42	37	0	2	5668	5546	73	69	79	2	11214	142	1.99929	0.266949	0.595659	0
906f6f1e-569d-4ce2-9273-1f305782f77f	89	71	3	2	13098	13306	202	187	160	5	26404	389	2.12114	0.0904209	0.388821	0
909f3c5d-89fc-419b-a654-75ac1dbb149f	14	17	1	0	2480	2731	37	42	31	1	5211	79	2.12781	0.380058	0.702386	0
90ab64be-2229-4a8e-b864-4260b6cb39e9	50	65	1	0	20703	20879	414	356	115	1	41582	770	0.469588	0.883432	1	0
93be2990-bceb-45fd-aca5-3358d96e9d5a	143	172	3	3	29723	29599	502	494	315	6	59322	996	1.13448	0.435782	0.716895	0
96e62134-b8cc-4931-9c99-1193448c7c93	56	61	2	0	19774	19938	341	347	117	2	39712	688	0.986683	0.604026	0.829348	0
97f451e5-a1cc-4f29-8318-0e6ae74efe2f	118	130	2	2	42931	43871	708	708	248	4	86802	1416	0.988723	0.577314	0.822998	0
9be1246b-3dc1-4928-8b89-2d5ed0c866e8	51	40	1	2	17942	17859	334	327	91	3	35801	661	1.78556	0.237523	0.595659	0
9beb4126-0112-4c06-80a3-e5dd1c2b88d5	45	44	0	0	7335	6998	116	112	89	0	14333	228	0	1	1	0
a2a4021e-1273-4c18-907c-d20454ab898c	1	3	0	0	686	704	13	15	4	0	1390	28	0	1	1	0
a65bcd07-c47d-4bda-a2bf-21f68cef2f3b	7	8	1	0	3671	3665	79	83	15	1	7336	162	3.01893	0.285859	0.596941	0
aa018d90-5250-4313-9f7c-a3f196765e07	74	75	2	2	9482	9266	111	130	149	4	18748	241	2.08839	0.128817	0.446145	0
aa4bf69c-a1a6-48dc-96fc-3fe7d2680517	32	32	0	1	5003	4974	97	84	64	1	9977	181	0.861274	0.690998	0.900199	0
aa5907cb-3be3-4e23-982d-719417baeb37	36	43	3	1	8214	8019	132	106	79	4	16233	238	3.45346	0.0298972	0.303243	0
ac1bd179-8285-468c-ab9f-7f91151ca0f2	47	37	0	0	18074	18640	384	344	84	0	36714	728	0	1	1	0
aca4d810-9540-4ce3-8ceb-72d396c9b704	68	77	1	2	9287	9323	130	132	145	3	18610	262	1.4696	0.336651	0.658394	0
ae464652-2f8c-4d94-8b08-cd8f1d29256e	63	52	1	1	7304	7138	95	91	115	2	14442	186	1.35035	0.438902	0.716895	0
aed4363b-19b8-4cb5-aa34-a442410d0796	219	241	4	3	35507	34763	567	600	460	7	70270	1167	0.916303	0.642609	0.85661	0
b061cb06-e927-4f24-82bb-9e651f7ae0e3	135	130	3	4	17623	17895	214	233	265	7	35518	447	2.09891	0.0533404	0.31628	0
b0d1fde4-928f-4f4c-bff6-33b885582bb5	116	105	0	4	30240	30461	582	532	221	4	60701	1114	0.98623	0.579576	0.822998	0
b16780b0-75ba-4304-87e0-33f1e321b622	169	150	5	4	16603	16908	264	252	319	9	33511	516	1.83227	0.062493	0.31628	0
b64173fc-abac-4695-902b-f0acf9444e9f	97	87	1	2	14152	14434	202	220	184	3	28586	422	1.10445	0.512659	0.774694	0
b68f18e1-0117-420c-9405-e8d3a1e8caff	59	68	2	2	9888	9758	162	160	127	4	19646	322	1.92165	0.158206	0.468856	0
b86678f3-c9cf-4ba4-8248-3efb2a7c4884	155	142	3	4	35310	34951	528	518	297	7	70261	1046	1.58316	0.158487	0.468856	0
ba5667da-7688-4931-bdb7-d65f391caf60	32	46	1	0	10527	10473	188	170	78	1	21000	358	0.752041	0.738785	0.924169	0
bd1ce02b-bfaf-4cde-aaac-06097a12e248	16	16	0	0	2108	1989	41	35	32	0	4097	76	0	1	1	0
bdc039d6-4817-4e6f-b8c6-a40b1e8e1a06	72	73	1	5	29701	29115	548	582	145	6	58816	1130	2.15377	0.0624661	0.31628	0
bf24366f-fd91-4d84-8b3d-eed80064250d	44	35	2	0	15340	15433	347	326	79	2	30773	673	1.1576	0.518281	0.774694	0
c20cb5c8-a6d0-4150-b72b-3f7e8909d72b	5	7	0	1	3263	3296	64	68	12	1	6559	132	4.14078	0.217753	0.57261	0
c4c776f8-ee3f-4cce-beb9-8dcf262cdcdf	69	81	2	1	11636	11492	187	190	150	3	23128	377	1.22695	0.444273	0.716895	0
c59188a8-c6bb-433c-97fe-69f79a126d03	8	8	0	0	3041	3077	54	55	16	0	6118	109	0	1	1	0
c6224ab0-74f5-4f0a-9fe0-c083f806c853	53	60	2	3	16257	16296	314	286	113	5	32553	600	2.40066	0.0593357	0.31628	0
c955387a-16e5-447c-8e69-e4c04a9861d5	37	39	0	2	16042	16113	328	304	76	2	32155	632	1.3389	0.442323	0.716895	0
cb56e4c2-2fff-4f09-be34-fbdaa3794b35	76	52	3	1	10744	10520	170	185	128	4	21264	355	1.87183	0.168633	0.478918	0
cb89cea8-f78e-4024-97c2-8f24debee1bc	26	40	2	2	9593	9788	184	197	66	4	19381	381	3.08296	0.0417689	0.312168	0
cc39b534-5ba1-4ea0-956b-676f6732beec	11	24	0	0	4263	4425	109	84	35	0	8688	193	0	1	1	0
cc69fe94-0ecf-45ad-a03f-8fb7198e8657	75	73	5	3	14163	13956	213	229	148	8	28119	442	3.43879	0.00263221	0.0747547	0
cc6ab103-f07c-4b80-8c8e-cddc8a4da02e	6	8	0	0	1808	1951	45	45	14	0	3759	90	0	1	1	0
cd2a045b-fbde-49c6-8be6-c0e3ecee246f	59	61	3	1	9601	9477	158	160	120	4	19078	318	1.99979	0.143077	0.460781	0
cdc672cc-35df-4f10-88f1-d3e40dabf601	70	67	4	2	7771	7572	117	117	137	6	15343	234	2.87161	0.0199742	0.257849	0
ce6154e9-3f3a-442f-a608-35e1bab66927	70	75	1	2	17033	17112	314	292	145	3	34145	606	1.16576	0.476939	0.740469	0
d0161ca7-3c33-4fe5-80df-0cc4b3c4e8ee	66	59	3	1	8708	8442	106	103	125	4	17150	209	2.62584	0.0690471	0.31628	0
d17c2123-d262-43f4-9d06-3547f991cde7	37	35	0	2	7095	7247	120	129	72	2	14342	249	1.59996	0.357725	0.677292	0
d4ea36e2-1323-4441-8c63-40ce269608f4	28	35	0	0	5169	4747	93	106	63	0	9916	199	0	1	1	0
d5f92ce6-796f-480d-bf98-e1080a279207	144	144	2	2	17489	17639	314	285	288	4	35128	599	0.814506	0.724684	0.918796	0
d609ce92-9edd-4286-bd5f-b93304cae9a2	88	92	2	0	34197	34140	559	595	180	2	68337	1154	0.657972	0.809203	0.98211	0
d8995dfa-a780-4fe6-b3f8-fb464f51a1cf	59	60	0	3	9752	9484	143	151	119	3	19236	294	1.64946	0.275834	0.595659	0
d8e2af63-afe0-4f15-88b4-78118cf68160	11	6	1	1	3067	3056	56	59	17	2	6123	115	6.26394	0.040634	0.312168	0
d9338d73-1d5e-4808-91f2-b5a09f7342de	26	18	1	1	3510	3525	56	68	44	2	7035	124	2.57881	0.184191	0.503626	0
e23462f2-cb86-4a3e-8521-221f4bec247c	31	34	0	1	11523	11377	190	180	65	1	22900	370	0.952183	0.653593	0.859354	0
e76128b3-8629-4ffd-b02a-e3f0aae8b1a9	52	43	0	3	15555	16229	298	294	95	3	31784	592	1.69545	0.261509	0.595659	0
e9d607e8-41c3-4210-870b-a9ab9b1d1c8c	196	135	1	8	13397	13485	186	194	331	9	26882	380	1.9235	0.0495946	0.31628	0
ea121956-77f5-4da3-ab15-0b825469eafe	34	36	1	1	5870	5709	136	119	70	2	11579	255	1.29737	0.459429	0.733022	0
ed1f5a41-921f-469a-bc04-306a5435e067	29	26	0	2	7987	8245	171	178	55	2	16232	349	1.69127	0.332878	0.658394	0
ed46bb2e-97e3-4914-a086-de80e00d6ee8	55	62	2	0	7503	7660	105	103	117	2	15163	208	1.24614	0.47974	0.740469	0
edc070db-b768-478f-ae75-4c4012bdc3fe	95	88	1	2	11875	12006	189	190	183	3	23881	379	1.03296	0.557658	0.814926	0
f15989a1-e820-4879-a535-438277acad49	60	60	1	3	22788	22713	397	408	120	4	45501	805	1.8841	0.164946	0.478005	0
f2d18ad2-2f18-4c1d-8b35-46f999a82f30	6	6	0	0	1744	1868	31	30	12	0	3612	61	0	1	1	0
f663ff15-c8d3-4bff-8bf9-bf8e983579e0	51	60	3	1	6880	6913	115	122	111	4	13793	237	2.09724	0.127024	0.446145	0
f8d89ae2-2c7d-40ae-8d40-34b93b16efc9	92	111	5	1	14161	14373	216	227	203	6	28534	443	1.90377	0.0998663	0.393917	0
fccb865d-83ed-4bfe-ad84-0689813ae977	18	17	0	5	3886	3831	80	65	35	5	7717	145	7.60296	0.00051564	0.0366105	4.34236

## Sheet: S8f
Tumor_Sample_Barcode	G_to_C	C_to_G	cCg_to_G	cGg_to_C	g	c	ccg	cgg	C_to_G_revcomp	cCg_to_G_revcomp	c_revcomp	ccg_revcomp	cCg_to_G_Enrich	cCg_to_G_Enrich_Fisher_Pval	BH_Corr_Pval	cCg_to_G_MutLoad	Median mut.load (non-zero values only)
0250e6f7-2538-4d1f-a8ff-ca34a7057dde	1718	1664	13	11	241770	241744	3239	3146	3382	24	483514	6385	0.537385	0.999737	1	0	15.0154
09497b9b-6fca-48cb-af97-161a3e434a51	787	756	13	14	80187	80672	1116	1136	1543	27	160859	2252	1.2499	0.146328	0.956067	0
0e872e0d-4711-4364-a5d0-6beeb6fd3ff2	1276	1282	9	8	320018	320372	3300	3245	2558	17	640390	6545	0.650254	0.977028	1	0
0ef92ff8-829f-425a-91d8-c594b6e22a2b	371	326	4	6	131707	131146	1640	1660	697	10	262853	3300	1.14279	0.379941	1	0
0efb6e20-236d-4640-9373-6fc03e67d090	0	3	0	0	546	553	14	17	3	0	1099	31	0	1	1	0
134c9a92-e91e-4347-a9c4-727279edebb1	1026	1072	6	6	509912	507704	4189	4239	2098	12	1017616	8428	0.690614	0.928512	1	0
15e7d981-8c27-4b2b-b4f8-626e22021895	1234	1247	16	22	201711	200569	2420	2367	2481	38	402280	4787	1.28713	0.0747891	0.956067	0
1bb2bdb7-8a89-4e7d-903d-03a6f8018efb	412	405	1	4	86897	86598	1430	1449	817	5	173495	2879	0.368802	0.997613	1	0
1f967003-82d6-4932-a445-24fc25723594	541	569	6	6	113643	113424	1580	1612	1110	12	227067	3192	0.769041	0.853579	1	0
23fa90d5-b273-4e2c-9c88-68aa57b60e97	225	203	6	2	59795	59273	902	925	428	8	119068	1827	1.21816	0.337254	1	0
25c99312-bf63-4654-a73a-03c3c1cd50b6	165	168	1	1	46829	46316	502	507	333	2	93145	1009	0.554439	0.876299	1	0
27b56bf2-7a9d-4061-98d4-61fe2761578c	631	628	4	7	346612	346862	3896	3768	1259	11	693474	7664	0.790572	0.819903	1	0
28e81540-4744-4865-b627-c7c9d8a3c2b8	287	253	0	2	105731	105718	1078	1090	540	2	211449	2168	0.361229	0.974683	1	0
293a2f0a-4846-4c7c-b8b1-bb741c8d3275	2615	2536	12	12	620595	618770	5118	5129	5151	24	1239365	10247	0.563537	0.999255	1	0
2b41746a-95c0-4875-afb5-c6d3d3ad30d9	852	864	11	12	211896	212605	2976	2974	1716	23	424501	5950	0.956252	0.613469	1	0
2e69c886-535b-4ff0-9236-abf6799acdbd	917	882	8	11	170080	170302	1887	1887	1799	19	340382	3774	0.952549	0.614982	1	0
31f3ff14-7d74-447c-a5da-9ad8336c3f3f	1071	1067	14	11	253864	254935	2894	2788	2138	25	508799	5682	1.04707	0.436246	1	0
33992441-4f34-42f2-ba87-6ddd227f2250	472	487	3	0	66588	67557	916	914	959	3	134145	1830	0.229312	0.9998	1	0
35dc84c1-476c-4d48-ae23-622bf6e043ac	1073	1056	6	9	273601	271946	2928	2921	2129	15	545547	5849	0.657152	0.966963	1	0
35eb6ecf-9514-4416-94b1-02200c0a1571	528	542	13	7	145160	144988	2376	2438	1070	20	290148	4814	1.12657	0.326945	1	0
36680797-36de-413d-b2a1-8804ac1705e9	341	300	4	3	103957	104669	1120	1119	641	7	208626	2239	1.01755	0.533131	1	0
371235d9-55b8-40a7-8cd6-baa7c2ad0493	417	431	7	6	1579801	1563393	16559	16474	848	13	3143194	33033	1.45872	0.116809	0.956067	0
384ef419-ee94-4563-9237-236fddeb4b64	311	335	3	2	83869	84389	1233	1222	646	5	168258	2455	0.530471	0.958681	1	0
3a18aa52-b6e2-4d03-ad05-ef99d653f0e0	131	99	0	2	25936	26174	386	331	230	2	52110	717	0.631981	0.826078	1	0
3a551616-4840-4111-a8c5-b4aa773d82c2	519	545	13	16	92206	92449	1233	1194	1064	29	184655	2427	2.07371	0.000277917	0.0272359	15.0154
3b590d75-ccfb-4da8-a2e9-10fb07e02cea	953	919	14	8	269209	270076	3376	3265	1872	22	539285	6641	0.954337	0.61578	1	0
3bb4c27b-4d0d-4d13-b910-41a9ebf95880	1314	1077	17	6	188658	185625	2109	2166	2391	23	374283	4275	0.842194	0.821262	1	0
3da169e8-844a-4eee-b794-a2eb81db779a	880	736	4	12	193756	193655	2241	2337	1616	16	387411	4578	0.837866	0.792667	1	0
3e6a17f9-c249-41b6-ba49-55aaa39d21c5	413	421	1	5	327268	327269	2636	2559	834	6	654537	5195	0.906429	0.649018	1	0
42629ae0-9410-4fac-8df1-2c276467deb5	395	418	5	6	369300	368145	3434	3435	813	11	737445	6869	1.45257	0.143297	0.956067	0
4283773c-c04b-4f33-a398-f3566f6d293a	591	637	11	7	311239	310246	2987	2954	1228	18	621485	5941	1.53336	0.0528775	0.956067	0
47874ff4-0b1c-4a31-9192-2a10e93ce9a1	972	991	5	4	153316	153269	2313	2277	1963	9	306585	4590	0.306239	0.999997	1	0
48a0da38-8147-40fe-b683-3f070413a792	634	621	7	16	152317	151836	2076	1978	1255	23	304153	4054	1.37497	0.0831458	0.956067	0
532bec86-b8d3-41a1-ba17-913a7d378f66	1009	1009	14	12	249461	249427	2783	2710	2018	26	498888	5493	1.17016	0.237051	1	0
569393c8-e2fe-4580-a45b-81f1b1e01135	789	788	9	10	318271	318078	3113	3022	1577	19	636349	6135	1.24969	0.194644	0.956067	0
5fd632ea-085e-4e9b-8dcc-ec94e492d3bf	390	405	6	2	140375	141628	1788	1742	795	8	282003	3530	0.8039	0.776952	1	0
60525b38-c34b-479b-86d3-013c7e567b8f	1022	1002	9	8	643656	644157	6157	5888	2024	17	1287813	12045	0.898017	0.703595	1	0
64623aaa-a274-4baa-8b71-958d9c8df733	3460	3456	36	45	448137	448223	5191	5271	6916	81	896360	10462	1.00345	0.502814	1	0
6495e68e-1434-45d3-a03d-f286447dda79	606	577	5	7	161616	161888	2013	1993	1183	12	323504	4006	0.819153	0.792332	1	0
69c3c88c-d51e-4e03-b96b-ec4f1a0faa2d	400	407	1	9	135251	135586	2226	2163	807	10	270837	4389	0.764661	0.841202	1	0
6a0d0c42-1884-4c6a-936a-678a822c0936	537	568	7	7	309034	310874	3828	3749	1105	14	619908	7577	1.03656	0.482908	1	0
708e21ac-f529-4461-bc4f-d3a194a92b80	786	816	7	5	73053	73062	957	944	1602	12	146115	1901	0.575747	0.98616	1	0
77c022d3-2f29-49d3-a1df-cc2e9407fd7f	489	527	8	4	65313	65846	920	930	1016	12	131159	1850	0.837363	0.768312	1	0
7866dfb2-46b3-42b4-905b-12f80593d6bd	423	420	4	7	107038	106797	1550	1456	843	11	213835	3006	0.928229	0.638345	1	0
7a4f6014-f7a2-459b-bc43-df164e73cbba	554	485	6	5	175993	175162	2544	2522	1039	11	351155	5066	0.733856	0.882562	1	0
7adcea71-1aed-450c-b0ff-b9d9820c6153	859	940	5	5	140809	140814	1846	1944	1799	10	281623	3790	0.413045	0.999643	1	0
7c5c2293-3f40-4ae3-8346-6a327b2abf4d	1337	1293	14	6	583521	582911	5063	5091	2630	20	1166432	10154	0.873568	0.756547	1	0
7d2da7ba-f57c-4083-9572-6fa98008083b	633	607	10	12	170277	170268	2289	2310	1240	22	340545	4599	1.31375	0.123813	0.956067	0
7f94d650-41b9-4664-bcde-dc8533e4602d	682	774	7	9	352688	351579	3486	3330	1456	16	704267	6816	1.13545	0.339566	1	0
8e48aa43-6cd1-4aef-83ce-2451b1b86e8e	521	496	9	10	230673	229080	2340	2361	1017	19	459753	4701	1.82712	0.0102293	0.334159	0
8ff9b1b6-a498-47fe-a970-ab7cfb64e653	1058	1030	9	7	351251	352349	3096	3114	2088	16	703600	6210	0.868208	0.74677	1	0
9258860c-a336-4075-996d-2ee0c18b281c	533	513	5	4	212071	212797	2201	2190	1046	9	424868	4391	0.832533	0.752011	1	0
926a04de-ef57-4271-91db-e90de8aa8a1a	1295	1285	13	20	247777	248887	2683	2595	2580	33	496664	5278	1.20361	0.164709	0.956067	0
96a2896c-1e32-4827-a526-6b7104832f9a	658	695	6	4	1303176	1304726	15216	15480	1353	10	2607902	30696	0.627931	0.955953	1	0
9749a9a5-cb7f-4038-a5f9-5e2d6b97c689	432	401	6	7	108992	108749	1711	1723	833	13	217741	3434	0.989551	0.553065	1	0
9ae33a63-6b1a-43bf-9205-463c867bcbc4	357	379	2	6	195771	195577	2259	2232	736	8	391348	4491	0.947179	0.608556	1	0
9ba6be6d-2032-444b-ab3c-dbee8023759d	431	389	4	1	108050	107614	1225	1245	820	5	215664	2470	0.532399	0.957553	1	0
9bb9164e-ea1b-49ab-bbcc-f59cf8c32345	276	259	4	4	52301	51769	820	798	535	8	104070	1618	0.961797	0.592058	1	0
9c00828e-e9ae-4b9c-959e-34837ee2b230	513	580	5	9	147765	147610	1884	1923	1093	14	295375	3807	0.993799	0.545701	1	0
9de495d1-55b2-4535-9b0a-a999df35977c	559	578	9	15	137254	137967	1802	1779	1137	24	275221	3581	1.62229	0.0164875	0.403944	0
a08c196e-4f96-4b16-94b4-aa6a0153ac50	989	1019	9	10	471781	471156	5289	5208	2008	19	942937	10497	0.849977	0.790527	1	0
a1e3dc5b-b81f-4890-870c-ed3b8ac36dec	298	292	2	7	54771	55282	888	843	590	9	110053	1731	0.969829	0.582157	1	0
a284fe9d-9afd-4472-8d70-243ca9be5c2c	1379	1469	10	5	272797	273421	3643	3700	2848	15	546218	7343	0.391781	0.999994	1	0
a37a825c-d74e-46cc-92ef-b65016857b4a	707	733	5	9	202762	205091	2711	2676	1440	14	407853	5387	0.736075	0.903581	1	0
a92023de-5c97-4bf2-aa3c-0e768d7c5ece	998	1018	13	15	822023	822278	6871	6870	2016	28	1644301	13741	1.662	0.00770521	0.334159	0
abe290ed-67c8-42bb-84f7-0d32a5f8f3db	464	410	5	3	115734	115245	1508	1562	874	8	230979	3070	0.688672	0.893675	1	0
ad4aa4dc-bea4-4f4a-8b1b-8f361112f84f	592	556	13	11	121691	122270	2073	2123	1148	24	243961	4196	1.2155	0.194756	0.956067	0
b02b4bba-6e66-44fb-a48f-38c309aaaac5	641	605	9	10	143057	142290	2500	2410	1246	19	285347	4910	0.886191	0.732014	1	0
b53dcb4d-f894-47b8-8a4e-17c7998d8120	1425	1374	17	24	306940	306515	3814	3894	2799	41	613455	7708	1.16579	0.182032	0.956067	0
b757a040-3c9e-45e7-a045-9cd08db11d62	1259	1164	12	10	420478	421679	3324	3275	2423	22	842157	6599	1.15874	0.273255	1	0
b8f3137e-5e92-4a56-90d4-884a4ed2ef9c	552	521	7	1	79077	79170	1342	1275	1073	8	158247	2617	0.45084	0.996723	1	0
b9bcba3a-c9be-4305-b5f4-c861282921e0	1490	1520	22	12	176616	176049	2119	2085	3010	34	352665	4204	0.947572	0.646556	1	0
ba096d4f-5a6c-4c31-ae03-e7483cf58c38	648	666	2	0	88067	88882	1337	1283	1314	2	176949	2620	0.102797	1	1	0
bb5bedd3-d8fc-4739-8e6b-9e37223f8be2	360	340	2	2	148569	148482	1544	1558	700	4	297051	3102	0.547206	0.933886	1	0
c971ffa7-ce37-4138-b028-598a30478e25	166	179	1	6	306382	281649	3813	3901	345	7	588031	7714	1.54668	0.171142	0.956067	0
c9f91ded-3b04-4cd1-8ea6-bbc635a8a4f0	2468	2517	14	15	7285180	7289992	107104	106947	4985	29	14575172	214051	0.396122	1	1	0
cb381d49-4546-400c-af02-f877083caa0a	610	595	8	7	198200	197734	2917	2982	1205	15	395934	5899	0.835504	0.790609	1	0
cb753e6f-5ea3-4b58-9db3-7a62d15c8b2e	861	903	11	11	196530	196154	2598	2608	1764	22	392684	5206	0.940726	0.64185	1	0
ce799e7b-30e7-44a5-a185-3e50d5e059ef	266	291	5	4	81907	81453	924	932	557	9	163360	1856	1.42218	0.188064	0.956067	0
d1842491-29ff-4801-8c8a-4d619f749dd1	342	350	5	2	197229	197260	2126	2057	692	7	394489	4183	0.953979	0.600388	1	0
d4cf11be-3bd7-403b-9722-91d8e8761e4d	685	685	9	3	173231	175327	2019	1968	1370	12	348558	3987	0.765754	0.857008	1	0
d707940e-0f9d-4da3-9380-90a422e44efd	281	293	5	4	189097	188817	1988	2091	574	9	377914	4079	1.45268	0.172825	0.956067	0
da910f22-126e-41dc-be6b-47c8f69ad106	1921	2016	13	24	450029	452523	5051	4964	3937	37	902552	10015	0.84695	0.863842	1	0
dd7d623b-b9af-4147-9aa6-e09793691f10	484	423	3	6	229483	228287	2400	2468	907	9	457770	4868	0.933108	0.626948	1	0
de581588-be15-4bf4-95d1-aa5478b53ab6	414	401	9	8	8394827	8406515	181623	181857	815	17	16801342	363480	0.964173	0.593398	1	0
ded8b673-53df-4038-a375-7cd0fd2a1b9f	655	652	6	12	115939	115472	1492	1503	1307	18	231411	2995	1.0641	0.428365	1	0
dfde4013-9062-42f5-a42b-626ef8334a41	1886	1841	18	11	271374	271312	3895	3895	3727	29	542686	7790	0.542063	0.999909	1	0
e7a0889c-dd8c-4230-9c63-384f1f6ee577	425	422	3	2	156230	156751	2102	2118	847	5	312981	4220	0.437816	0.98898	1	0
e91ab7da-79a6-4ea0-bc24-7aacb39f7614	993	962	5	10	282278	281943	3127	3069	1955	15	564221	6196	0.698686	0.94142	1	0
e93b0979-65ef-4883-9b6e-39eb17966e66	495	466	2	4	85922	85303	1236	1334	961	6	171225	2570	0.41597	0.995991	1	0
eb1531b0-8af1-4b2b-9192-644cb47101fc	742	731	7	8	232821	232562	2854	2820	1473	15	465383	5674	0.835237	0.790622	1	0
ec474dfa-527c-44f3-9224-bf1c858cabfc	318	340	7	5	160061	161207	1977	2057	658	12	321268	4034	1.4524	0.130783	0.956067	0
f0a33adc-ea90-46ef-a24a-a8d7e4e15db3	708	690	10	9	309981	311360	3439	3434	1398	19	621341	6873	1.22866	0.214072	0.999001	0
f2e639cc-c30c-459f-8afc-7ace7d0209c5	409	374	6	4	89898	90376	1270	1242	783	10	180274	2512	0.916541	0.651206	1	0
f37de4fa-52f6-4fe4-a3fa-41803032c93f	879	920	13	11	273997	273977	2975	3039	1799	24	547974	6014	1.21556	0.195116	0.956067	0
f48c3c82-bebe-4b8e-909e-e1a51a7142ec	399	429	5	7	212577	210260	2547	2622	828	12	422837	5169	1.18554	0.316874	1	0
fab0be4b-c84a-45cd-a76f-44d9a8bf1846	659	674	9	8	154823	154959	2466	2447	1333	17	309782	4913	0.804134	0.845973	1	0

## Sheet: S8g
Tumor_Sample_Barcode	G_to_C	C_to_G	cCg_to_G	cGg_to_C	g	c	ccg	cgg	C_to_G_revcomp	cCg_to_G_revcomp	c_revcomp	ccg_revcomp	cCg_to_G_Enrich	cCg_to_G_Enrich_Fisher_Pval	BH_Corr_Pval	cCg_to_G_MutLoad	Median mut.load (non-zero values only)
02c6a893-49c5-49d1-8eb1-195021e70d52	124	150	8	2	24502	24850	441	440	274	10	49352	881	2.04446	0.0273829	0.253283	0	88.594
08227616-02a5-46e8-9db1-f2d1d691ab23	1070	1090	7	10	96914	97434	1264	1278	2160	17	194348	2542	0.601727	0.991084	1	0
0e6ca8dc-0f31-4675-95b1-5920576daeff	278	226	2	6	46065	45656	737	700	504	8	91721	1437	1.01314	0.533885	1	0
0f9e70b3-24cf-4d76-af7b-84ace66ec5a7	435	436	10	5	56448	56769	820	798	871	15	113217	1618	1.20505	0.270121	1	0
1727e88b-df0a-4af2-9191-8c6061d98ad0	399	436	3	3	70590	70938	987	934	835	6	141528	1921	0.529395	0.969877	1	0
190eb791-383d-4e27-870d-e470630843e7	2156	2129	25	20	133433	133436	1911	1859	4285	45	266869	3770	0.743393	0.98387	1	0
1aff91a6-1b0f-4575-8f4b-4e064a50b886	632	707	2	7	77779	78684	1232	1250	1339	9	156463	2482	0.423713	0.999088	1	0
1db83e80-bdf7-4d8d-8008-bd8406d641fc	919	950	3	6	108572	108832	1740	1713	1869	9	217404	3453	0.303183	0.999998	1	0
1fdab6a6-7346-4229-aa8d-5dbd258f0c60	644	662	7	8	73381	72872	1168	1120	1306	15	146253	2288	0.73417	0.911833	1	0
1ff155dd-deb4-44e0-b3a2-e4875b618435	1884	1638	8	8	109116	108608	1668	1703	3522	16	217724	3371	0.293412	1	1	0
1fff8b62-534b-4d71-a65f-e5f93b8b50ed	1608	1642	22	13	133211	133138	1778	1887	3250	35	266349	3665	0.78264	0.94178	1	0
21205681-a0c7-48d0-81d4-0b7ef31158cf	8577	8532	18	13	388981	388113	4791	4847	17109	31	777094	9638	0.146091	1	1	0
29fc38aa-f367-46a3-a14d-a5f657ad0caa	263	241	8	3	28258	28319	502	500	504	11	56577	1002	1.23235	0.285744	1	0
34d7b6cc-cfcf-4178-b075-f4d129ab18f7	154	129	1	4	23990	24072	385	370	283	5	48062	755	1.1247	0.459084	1	0
3e604a1c-b95f-44ff-9723-e2fac845da3b	5950	6104	174	177	703646	703920	8994	9161	12054	351	1407566	18155	2.25761	1.33883e-41	7.63131e-40	195.526
469eddf2-6e02-46bf-820f-6296a2b776e2	36	44	1	0	6300	6216	77	91	80	1	12516	168	0.93125	0.661777	1	0
46d35b82-e1b7-4d35-be5e-3a70fd47e421	2687	2574	6	5	220489	218468	3164	3139	5261	11	438957	6303	0.145613	1	1	0
5046f1b4-9d95-4841-ba30-691fa44719a2	2664	2750	39	31	242318	241692	3018	3114	5414	70	484010	6132	1.02054	0.448938	1	0
5193a482-6ed9-4504-bd7c-c8b9e4103577	9332	8995	28	18	353236	353962	5239	5272	18327	46	707198	10511	0.168874	1	1	0
54e78de0-d357-4125-a904-ab35e461572b	877	902	30	11	102376	103355	1420	1401	1779	41	205731	2821	1.68076	0.00129157	0.0184048	16.6062
6bbd66dd-efee-4d6e-b02f-f88e98526b82	358	382	3	0	41174	41157	591	592	740	3	82331	1183	0.282142	0.9984	1	0
7158c9fd-a633-4fef-aa23-bd285f2a87a8	269	265	3	3	33100	33271	591	569	534	6	66371	1160	0.642881	0.90458	1	0
7625877a-7a2b-466f-944b-9e56689ad47b	381	423	7	5	52477	52117	772	794	804	12	104594	1566	0.996874	0.54401	1	0
7e584ff6-0b81-4f85-81da-b8117afee326	373	343	8	7	58929	59439	983	961	716	15	118368	1944	1.27561	0.206124	0.979087	0
81598359-24d5-4a8b-a6e6-7a6f94289119	260	293	5	9	49538	49603	895	880	553	14	99141	1775	1.41403	0.127425	0.711298	0
8294a969-59a1-4d3b-895b-f07e96bf9f7a	868	792	20	16	139473	139136	1777	1743	1660	36	278609	3520	1.71651	0.00171332	0.0195318	15.0272
83eca7b5-45bb-44c0-8afe-36f8988d0078	1913	1854	3	3	113490	112537	1588	1604	3767	6	226027	3192	0.112785	1	1	0
878a7fe7-20ff-4651-9587-b4d6fd42e929	236	256	4	3	37452	37528	604	583	492	7	74980	1187	0.898727	0.662074	1	0
9650640f-154d-4696-aa96-3611c6fcee7b	525	467	7	12	85091	85072	1241	1221	992	19	170163	2462	1.32379	0.137268	0.711298	0
9988eb07-01f6-4f83-8699-bb63e0525f08	2982	3074	83	84	418497	416843	5321	5494	6056	167	835340	10815	2.12994	1.88084e-18	3.57361e-17	88.594
9fb6b7be-0084-48f7-a256-6d170e72e97f	314	278	1	6	30254	30261	424	429	592	7	60515	853	0.838862	0.728547	1	0
a0fe80e0-e3ac-485b-8a1a-4c80c101b874	586	609	3	5	58462	59852	696	717	1195	8	118314	1413	0.560552	0.973054	1	0
a315b798-f037-48d5-91ed-e733e3bbd6ee	1014	1012	14	10	132326	132694	1808	1872	2026	24	265020	3680	0.853105	0.808138	1	0
a8041e86-071e-46cd-8fb5-7ecdc1ab0553	554	491	4	4	47510	47076	708	653	1045	8	94586	1361	0.532038	0.982624	1	0
ab923db7-54e8-4a50-b7fd-c2b4b300041e	2744	2809	9	15	174476	173723	2327	2304	5553	24	348199	4631	0.324965	1	1	0
b537bc07-9998-49f4-bbbe-5b617152bfd9	387	404	4	2	34237	33821	524	559	791	6	68058	1083	0.476678	0.986234	1	0
b86e88e7-0d5f-4b32-a35f-dc97251ab990	723	704	5	8	71007	71307	1186	1149	1427	13	142314	2335	0.555239	0.992817	1	0
bcc819eb-f4d8-4ddc-9fdc-a6307fb6741b	394	457	2	4	37881	38004	610	592	851	6	75885	1202	0.445116	0.992329	1	0
c0812962-a345-48b7-aec0-01336c2d1eed	99	98	3	4	25552	25925	473	469	197	7	51477	942	1.94175	0.0725384	0.459898	0
c121de15-78f7-4698-91bf-fd0485c466c2	12	23	0	1	4121	4226	71	63	35	1	8347	134	1.77974	0.43417	1	0
c2124bb2-30e1-4093-9a8a-3a188a6dc0a9	812	804	14	17	102075	101415	1350	1356	1616	31	203490	2706	1.44257	0.0311049	0.253283	0
c76f7fcc-2748-4b6d-805e-d21652dd5e3a	2641	2629	16	13	190056	189663	2339	2336	5270	29	379719	4675	0.446959	1	1	0
ca137611-533a-4d20-a85d-8e4c3a1eab2d	312	284	4	7	47248	46904	805	712	596	11	94152	1517	1.14549	0.367946	1	0
d3709eea-ca2a-49ac-b79c-871a5473d450	2403	2733	7	6	171615	173159	2314	2319	5136	13	344774	4633	0.188361	1	1	0
d4b80307-abbd-48bb-b52c-6dcd409699a2	209	169	5	6	43016	42304	726	768	378	11	85320	1494	1.66189	0.0726155	0.459898	0
dd67dec6-35dd-4efe-b913-ed4884855365	363	376	4	0	42349	42561	664	746	739	4	84910	1410	0.325953	0.998208	1	0
de8ef60b-4dbe-4aa8-adef-6f58cdfada29	898	932	18	11	103743	104204	1477	1362	1830	29	207947	2839	1.16074	0.235671	1	0
dfa20d2d-1ba3-476a-b4b9-21d21470bee2	8840	9736	10	12	403413	404352	5787	5844	18576	22	807765	11631	0.0822505	1	1	0
e2b5c926-491d-430d-8d9c-5c73d7752d1b	4255	4150	97	126	502753	503076	6223	6187	8405	223	1005829	12410	2.1504	1.71203e-24	4.87927e-23	119.298
e2e6a409-b64d-463c-ac3b-e7987a3124f0	1526	1590	11	2	121321	122851	1885	1767	3116	13	244172	3652	0.27894	1	1	0
e52ffa79-557a-4024-81f3-f3826c227ec5	2967	3173	31	26	252315	250413	3217	3226	6140	57	502728	6443	0.724355	0.995577	1	0
ee963667-56b1-49bd-8896-e07b536d3014	154	150	2	4	26106	26059	492	437	304	6	52165	929	1.10826	0.457703	1	0
ef673d3d-2031-4036-ba25-4bc7ef04075b	790	822	8	6	60066	59768	935	956	1612	14	119834	1891	0.550366	0.99492	1	0
f35f7712-d5c6-47f6-98ed-704edbbc1e19	3862	4185	9	7	191528	193385	2706	2596	8047	16	384913	5302	0.144347	1	1	0
fb8b5ff5-4164-4276-b75b-b0ee6bda7329	1582	1748	13	11	101756	101728	1542	1521	3330	24	203484	3063	0.478796	0.999985	1	0
feccc27e-5c2e-4339-8746-0945fee93c1e	132	121	1	0	23421	23089	374	391	253	1	46510	765	0.240306	0.984853	1	0

## Sheet: S8h
Tumor_Sample_Barcode	G_to_C	C_to_G	cCg_to_G	cGg_to_C	g	c	ccg	cgg	C_to_G_revcomp	cCg_to_G_revcomp	c_revcomp	ccg_revcomp	cCg_to_G_Enrich	cCg_to_G_Enrich_Fisher_Pval	BH_Corr_Pval	cCg_to_G_MutLoad	Median mut.load (non-zero values only)
0040b1b6-b07a-4b6e-90ef-133523eaf412	466	482	19	9	119611	119573	1594	1598	948	28	239184	3192	2.21319	0.000122124	0.00313548	15.3486	12.1187
00c27940-c623-11e3-bf01-24c6515278c0	549	563	5	8	124379	124498	1339	1286	1112	13	248877	2625	1.10839	0.393449	0.560798	0
01dc6872-c623-11e3-bf01-24c6515278c0	329	301	9	10	74041	73860	840	834	630	19	147901	1674	2.66458	0.00015377	0.00345981	11.8694
030695f6-c623-11e3-bf01-24c6515278c0	675	680	9	4	101164	100768	1084	1111	1355	13	201932	2195	0.882622	0.710403	0.796359	0
03c88506-d72e-4a44-a34e-a7f0564f1799	383	363	5	4	71093	71437	1033	957	746	9	142530	1990	0.864086	0.713622	0.797131	0
041e3b42-c623-11e3-bf01-24c6515278c0	224	229	2	0	62906	62177	626	637	453	2	125083	1263	0.437247	0.943216	0.964652	0
062e96d4-c623-11e3-bf01-24c6515278c0	326	309	8	3	80548	80297	788	865	635	11	160845	1653	1.6856	0.0678841	0.189234	0
06ecd127-6c24-422d-a7fb-bf5aee1b8b7b	346	340	6	5	59406	59113	738	719	686	11	118519	1457	1.30436	0.229376	0.423037	0
0831e45e-c623-11e3-bf01-24c6515278c0	604	640	9	6	157115	158005	1600	1632	1244	15	315120	3232	1.17564	0.300506	0.474313	0
0a9c9db0-c623-11e3-bf01-24c6515278c0	330	357	11	8	84139	83264	867	923	687	19	167403	1790	2.58647	0.000223456	0.00391048	11.6541
0be08326-c623-11e3-bf01-24c6515278c0	339	333	3	6	104217	103572	1042	1110	672	9	207789	2152	1.29316	0.265598	0.447398	0
0cdbabf2-c623-11e3-bf01-24c6515278c0	193	183	4	3	44675	45091	505	461	376	7	89766	966	1.73	0.115297	0.271051	0
0d259ac2-03d1-4814-9b0b-d05e3a6029b7	315	339	7	4	62048	61492	764	794	654	11	123540	1558	1.33369	0.209315	0.397194	0
0dd39eca-c623-11e3-bf01-24c6515278c0	244	256	0	4	65937	65546	680	773	500	4	131483	1453	0.723926	0.802622	0.86925	0
0eeafcd6-c623-11e3-bf01-24c6515278c0	553	610	10	7	142364	141519	1345	1507	1163	17	283883	2852	1.45499	0.0846006	0.220241	0
10136472-c623-11e3-bf01-24c6515278c0	100	94	0	1	25077	25068	198	220	194	1	50145	418	0.618372	0.803021	0.86925	0
10cb8ac6-c622-11e3-bf01-24c6515278c0	618	645	12	10	176083	175613	1800	1764	1263	22	351696	3564	1.71889	0.0117899	0.0673578	0
1127b561-ea40-4d5e-95df-daa0a5ebc1e4	525	584	33	29	140864	140511	1924	1920	1109	62	281375	3844	4.09225	8.32635e-20	1.3114e-17	46.8494
11473a98-d953-45f9-abf5-709b68a4bae8	213	209	5	3	46180	46283	590	626	422	8	92463	1216	1.44149	0.196481	0.391717	0
1295947c-c623-11e3-bf01-24c6515278c0	954	939	17	12	249682	249002	2496	2586	1893	29	498684	5082	1.50327	0.0228693	0.0985338	0
13bd2b30-c623-11e3-bf01-24c6515278c0	180	189	3	5	41421	41711	499	495	369	8	83132	994	1.8132	0.0790937	0.207621	0
145f6dbb-9744-44f7-8485-e440689de3fd	159	151	5	4	27977	27677	390	389	310	9	55654	779	2.07415	0.0328476	0.120995	0
15895218-c623-11e3-bf01-24c6515278c0	612	590	13	14	114640	115999	1198	1238	1202	27	230639	2436	2.12674	0.000305655	0.00506744	14.3045
15fd8dc8-c622-11e3-bf01-24c6515278c0	411	445	8	10	111345	111414	1124	1099	856	18	222759	2223	2.10715	0.00307456	0.0271132	9.45764
17de5b12-c623-11e3-bf01-24c6515278c0	604	558	13	6	104279	103587	1155	1201	1162	19	207866	2356	1.44263	0.0764574	0.207621	0
18f5e75e-c623-11e3-bf01-24c6515278c0	190	193	1	3	38654	37910	452	431	383	4	76564	883	0.905576	0.645195	0.758344	0
19085f7d-e6a6-406f-bd09-520a27e0283d	483	507	7	9	106115	106395	1239	1246	990	16	212510	2485	1.38209	0.126102	0.286225	0
19fe27d8-c623-11e3-bf01-24c6515278c0	265	289	7	9	72854	72609	919	930	554	16	145463	1849	2.27209	0.00243879	0.0240069	8.95803
1b06afe2-c623-11e3-bf01-24c6515278c0	202	210	2	1	55485	55913	562	594	412	3	111398	1156	0.701687	0.80098	0.86925	0
1c00925b-7328-4db0-b930-04aab2d80719	419	457	5	8	76244	75842	908	940	876	13	152086	1848	1.22131	0.27322	0.451813	0
1c10ab52-01a3-11e4-8395-af1f6b7ba88c	395	350	6	13	84047	84006	998	1004	745	19	168053	2002	2.14082	0.00201068	0.0218402	10.1249
1c1c6494-c623-11e3-bf01-24c6515278c0	286	274	2	6	70826	71391	793	757	560	8	142217	1550	1.31076	0.270473	0.451061	0
1cb25b72-3726-4f12-9e22-f5c7e4b05681	221	225	4	3	50217	50978	720	711	446	7	101195	1431	1.1099	0.443805	0.607821	0
1dbdbb2c-c623-11e3-bf01-24c6515278c0	782	812	7	11	170452	170552	1743	1751	1594	18	341004	3494	1.1021	0.372252	0.547941	0
1df8939c-c622-11e3-bf01-24c6515278c0	329	360	4	4	75503	75475	826	778	689	8	150978	1604	1.0929	0.449668	0.613184	0
1ea7e01c-c623-11e3-bf01-24c6515278c0	366	369	6	6	87667	87057	788	806	735	12	174724	1594	1.78961	0.040893	0.135555	0
1fd69adc-c623-11e3-bf01-24c6515278c0	186	190	2	3	36732	36813	397	394	376	5	73545	791	1.2364	0.380777	0.550205	0
221d0290-c623-11e3-bf01-24c6515278c0	546	520	5	9	105230	105685	1068	1017	1066	14	210915	2085	1.32853	0.177743	0.365942	0
2316ee90-c623-11e3-bf01-24c6515278c0	27	51	2	1	6402	6394	132	111	78	3	12796	243	2.02532	0.187107	0.377813	0
23eb72d8-c622-11e3-bf01-24c6515278c0	471	512	12	8	129378	128947	1390	1309	983	20	258325	2699	1.94733	0.0044744	0.034555	9.72954
2468e58c-c623-11e3-bf01-24c6515278c0	429	426	8	3	104227	104444	1105	1104	855	11	208671	2209	1.21533	0.300198	0.474313	0
2572b0bc-c622-11e3-bf01-24c6515278c0	230	242	3	2	64369	64581	701	706	472	5	128950	1407	0.970857	0.586771	0.723746	0
27fcccdc-c622-11e3-bf01-24c6515278c0	604	574	10	7	152748	153193	1439	1376	1178	17	305941	2815	1.56842	0.0498852	0.152562	0
2828e5e6-c623-11e3-bf01-24c6515278c0	587	562	10	8	159976	159504	1671	1714	1149	18	319480	3385	1.47855	0.0693252	0.191557	0
295aac88-c623-11e3-bf01-24c6515278c0	433	443	6	5	83714	83705	898	895	876	11	167419	1793	1.1725	0.340533	0.513243	0
29b92b51-7ba3-42a9-97d3-6a9b5e43f928	642	694	13	13	121214	122004	1517	1576	1336	26	243218	3093	1.53032	0.0247229	0.10247	0
2bd56bba-c623-11e3-bf01-24c6515278c0	228	253	1	4	57028	56427	515	561	481	5	113455	1076	1.09606	0.480656	0.636962	0
2bff30d5-be79-4686-8164-7a7d9619d3c0	534	483	10	15	121476	120961	1429	1544	1017	25	242437	2973	2.00458	0.00110418	0.0139127	12.5285
2d0e4b82-c623-11e3-bf01-24c6515278c0	435	446	7	5	105779	105181	1090	1206	881	12	210960	2296	1.25151	0.257438	0.44716	0
2e0bbaf6-c623-11e3-bf01-24c6515278c0	153	150	3	1	36667	36279	420	414	303	4	72946	834	1.15466	0.456898	0.615054	0
2ecd8358-c622-11e3-bf01-24c6515278c0	389	416	9	6	96277	95268	1068	1068	805	15	191545	2136	1.67096	0.0402914	0.135019	0
2f149d78-c623-11e3-bf01-24c6515278c0	349	356	11	7	98330	98271	1103	1104	705	18	196601	2207	2.2744	0.00136055	0.0158731	10.0858
305a5074-5384-45a0-985d-289b178d09f6	412	393	3	6	85840	86098	1083	1089	805	9	171938	2172	0.885031	0.687353	0.784479	0
30a8f292-c623-11e3-bf01-24c6515278c0	202	248	8	4	66967	67348	699	694	450	12	134315	1393	2.57124	0.0031051	0.0271132	7.33299
31bcfd64-c622-11e3-bf01-24c6515278c0	209	206	2	2	62764	63081	628	598	415	4	125845	1226	0.989367	0.576173	0.716461	0
31c0c8f8-c623-11e3-bf01-24c6515278c0	379	439	3	7	102355	102692	1122	1128	818	10	205047	2250	1.11408	0.40994	0.576479	0
32be40fa-c623-11e3-bf01-24c6515278c0	340	390	4	5	68892	68555	745	719	730	9	137447	1464	1.15748	0.3768	0.550205	0
33a8693c-c623-11e3-bf01-24c6515278c0	394	386	7	6	109279	109075	976	933	780	13	218354	1909	1.90636	0.022308	0.0980965	0
34030a28-c622-11e3-bf01-24c6515278c0	303	285	3	5	74956	74360	741	746	588	8	149316	1487	1.36618	0.236467	0.430561	0
343fcbc2-f30c-4ffa-a0b3-f5bb21e5e70b	310	275	10	9	57091	56703	771	764	585	19	113794	1535	2.40774	0.000523832	0.00717422	11.1088
34c24482-c623-11e3-bf01-24c6515278c0	280	263	5	9	69781	69957	786	746	543	14	139738	1532	2.35171	0.0032867	0.027245	8.04689
352fbbb4-88a5-4354-b1fa-3a01da3fbfa7	110	95	1	1	21864	22196	303	272	205	2	44060	575	0.747572	0.748988	0.827828	0
35cca3b8-c623-11e3-bf01-24c6515278c0	616	605	10	8	117029	115867	1228	1231	1221	18	232896	2459	1.39624	0.103371	0.248563	0
35e33a7a-c622-11e3-bf01-24c6515278c0	204	181	3	4	44061	44748	453	465	385	7	88809	918	1.75894	0.108375	0.258621	0
35f82a33-bde2-47e2-8aba-ff1fd5920219	322	316	6	7	88017	87877	1082	1046	638	13	175894	2128	1.68423	0.050585	0.153214	0
36d9c1aa-c623-11e3-bf01-24c6515278c0	220	248	5	4	49271	48421	535	529	468	9	97692	1064	1.76569	0.0743276	0.203593	0
36e1d9cc-32ec-4a0a-8fb1-c46f058a6fb8	537	507	10	8	84782	84636	1135	1117	1044	18	169418	2252	1.29707	0.163816	0.348662	0
380593d8-c623-11e3-bf01-24c6515278c0	561	568	9	12	163844	163628	1811	1837	1129	21	327472	3648	1.66972	0.0180018	0.090009	0
38d8e626-c622-11e3-bf01-24c6515278c0	535	536	6	6	116600	116158	1011	1034	1071	12	232758	2045	1.27527	0.238581	0.431913	0
3a49a936-c623-11e3-bf01-24c6515278c0	325	310	8	2	81539	81455	862	925	635	10	162994	1787	1.43639	0.165316	0.349494	0
3b02a7a7-e5bc-4e77-b691-521603630b00	760	702	18	19	131585	131239	1550	1552	1462	37	262824	3102	2.14426	2.29805e-05	0.00103412	19.7446
3b41cb48-c623-11e3-bf01-24c6515278c0	399	401	5	2	60055	59870	718	722	800	7	119925	1440	0.728711	0.844197	0.886407	0
3bacc189-01b8-46cc-a442-f393c0f428c6	119	122	2	2	53082	52612	681	694	241	4	105694	1375	1.27582	0.383705	0.551904	0
3c30b10e-c623-11e3-bf01-24c6515278c0	255	259	3	3	69411	68793	675	727	514	6	138204	1402	1.1507	0.422343	0.59128	0
3c78970e-c622-11e3-bf01-24c6515278c0	339	325	4	5	88487	87818	955	903	664	9	176305	1858	1.28616	0.270636	0.451061	0
3d400522-c623-11e3-bf01-24c6515278c0	387	386	7	4	84212	83479	949	989	773	11	167691	1938	1.23132	0.286258	0.462416	0
3e2a85d0-c622-11e3-bf01-24c6515278c0	238	207	1	2	48992	49128	442	429	445	3	98120	871	0.759453	0.75583	0.82957	0
3e68233a-c623-11e3-bf01-24c6515278c0	277	273	7	8	60929	62074	732	739	550	15	123003	1471	2.28051	0.00318472	0.0271132	8.42252
3faeb03e-c622-11e3-bf01-24c6515278c0	622	600	3	11	148155	147281	1460	1426	1222	14	295436	2886	1.1728	0.311971	0.485591	0
40b1e928-c623-11e3-bf01-24c6515278c0	505	584	14	11	136878	136042	1438	1432	1089	25	272920	2870	2.18306	0.000339481	0.00509442	13.5482
41840dc1-5ea2-4f01-a0d4-8b65add641c8	163	153	2	1	30096	29937	395	437	316	3	60033	832	0.685016	0.81427	0.874339	0
41de507a-c623-11e3-bf01-24c6515278c0	245	222	5	4	45135	45274	584	566	467	9	90409	1150	1.51509	0.14637	0.320335	0
4255582e-c622-11e3-bf01-24c6515278c0	170	181	0	3	41450	41630	447	432	351	3	83080	879	0.807833	0.718498	0.799742	0
42e92d78-c623-11e3-bf01-24c6515278c0	610	578	12	9	131625	131333	1419	1405	1188	21	262958	2824	1.64598	0.0207327	0.0964807	0
43206cb7-787d-4f68-8019-55e8585c4b4d	304	333	11	6	5093206	5091172	80538	80613	637	17	10184378	161151	1.6866	0.0277481	0.110641	0
43dadc68-c623-11e3-bf01-24c6515278c0	429	420	12	6	92072	91862	1055	1007	849	18	183934	2062	1.8912	0.0089038	0.0596744	0
446437de-c622-11e3-bf01-24c6515278c0	687	653	10	10	140297	140659	1620	1543	1340	20	280956	3163	1.32576	0.129149	0.286493	0
44e4f08a-c623-11e3-bf01-24c6515278c0	266	289	5	6	76640	77120	816	804	555	11	153760	1620	1.88117	0.0362276	0.126797	0
45aedf22-c622-11e3-bf01-24c6515278c0	636	593	9	11	107293	107415	1282	1266	1229	20	214708	2548	1.37128	0.102525	0.248425	0
4624fd20-e2ad-4826-b606-a694b04e1076	391	411	7	8	86187	86331	995	1020	802	15	172518	2015	1.60131	0.054142	0.160619	0
463bf060-8ba6-4a73-8173-172025f7b527	465	445	8	12	104853	105724	1315	1274	910	20	210577	2589	1.78759	0.0107215	0.0656225	0
468083cb-95c3-47c1-9d96-79bcf7bf3f26	1029	1044	15	14	287782	288499	2982	3146	2073	29	576281	6128	1.31557	0.0880108	0.225734	0
47050918-c623-11e3-bf01-24c6515278c0	343	409	6	5	93345	93698	1100	1050	752	11	187043	2150	1.27256	0.252602	0.444764	0
47d77750-c622-11e3-bf01-24c6515278c0	867	826	4	6	164848	165176	1635	1648	1693	10	330024	3283	0.593769	0.972001	0.987678	0
47e5ff56-9534-4fcf-a593-33027e877f93	704	694	10	10	125302	125613	1550	1585	1398	20	250915	3135	1.14502	0.302657	0.474313	0
484a41c8-fcaf-488d-97dc-bfe6a4b88a95	535	554	6	8	97777	97640	1303	1317	1089	14	195417	2620	0.958873	0.598805	0.728276	0
48624a82-c623-11e3-bf01-24c6515278c0	312	293	0	2	163372	162334	1682	1652	605	2	325706	3334	0.32295	0.985597	0.995073	0
4904d56f-0fe7-4482-8f6d-9e54d261f399	663	655	9	12	132012	131788	1609	1726	1318	21	263800	3335	1.26033	0.171362	0.357476	0
49795e42-c623-11e3-bf01-24c6515278c0	868	829	12	18	174040	175113	2013	2056	1697	30	349153	4069	1.51694	0.0188574	0.0913861	0
4a703d3e-c623-11e3-bf01-24c6515278c0	533	537	5	3	130221	130341	1307	1261	1070	8	260562	2568	0.758616	0.826049	0.879019	0
4b8943be-c623-11e3-bf01-24c6515278c0	577	582	4	6	109958	109726	1078	1042	1159	10	219684	2120	0.894086	0.680241	0.784056	0
4c183106-c622-11e3-bf01-24c6515278c0	284	270	3	3	50014	49617	533	571	554	6	99631	1104	0.977388	0.577718	0.716461	0
4c3eda94-56f4-46d3-8c88-50d476e773f6	127	142	0	1	26128	26103	288	310	269	1	52231	598	0.324694	0.954714	0.973252	0
4c8afa82-c623-11e3-bf01-24c6515278c0	466	448	8	8	97111	96138	1190	1160	914	16	193249	2350	1.43954	0.0982966	0.240027	0
4cff8590-559e-4204-8635-96e11bfeda68	744	769	16	9	122657	122700	1580	1455	1513	25	245357	3035	1.3358	0.0941935	0.23363	0
4dac9498-c623-11e3-bf01-24c6515278c0	360	401	9	5	80282	79769	795	869	761	14	160051	1664	1.76949	0.0313659	0.120491	0
4ed52e0c-c623-11e3-bf01-24c6515278c0	186	181	0	3	52095	52228	491	506	367	3	104323	997	0.855343	0.682005	0.784056	0
4f1fc78e-733d-4c6e-86b2-dbe1f98c141d	492	481	6	10	98621	98922	1267	1207	973	16	197543	2474	1.31301	0.168885	0.354659	0
4f6f48bc-c622-11e3-bf01-24c6515278c0	472	429	11	8	89880	90180	958	890	901	19	180060	1848	2.05468	0.00316813	0.0271132	9.75282
4fdc8980-c623-11e3-bf01-24c6515278c0	373	400	3	7	93603	92632	1140	1153	773	10	186235	2293	1.0507	0.48126	0.636962	0
5042b417-d14e-42bb-b6f3-de303346a252	496	450	7	9	127465	126444	1632	1561	946	16	253909	3193	1.34496	0.147456	0.320335	0
50b61288-1412-4104-92e6-8b1a359ef399	323	325	7	8	89372	88610	1167	1099	648	15	177982	2266	1.81816	0.0214402	0.0964807	0
50eb58ba-c623-11e3-bf01-24c6515278c0	439	439	14	10	101002	101100	1141	1111	878	24	202102	2252	2.45312	8.17104e-05	0.00285986	14.2165
50ee360c-e3df-4888-9999-ebb88e271d08	287	304	7	3	63695	64662	864	837	591	10	128357	1701	1.27681	0.262694	0.44716	0
51800588-c622-11e3-bf01-24c6515278c0	244	251	5	4	49299	48879	569	610	495	9	98178	1179	1.51404	0.14684	0.320335	0
52d8ccfc-c623-11e3-bf01-24c6515278c0	450	459	7	4	122095	122796	1354	1389	909	11	244891	2743	1.08038	0.440218	0.605539	0
532259b8-c622-11e3-bf01-24c6515278c0	1138	1135	19	26	221158	221539	2434	2463	2273	45	442697	4897	1.78974	0.000216128	0.00391048	19.8567
53df19a8-c623-11e3-bf01-24c6515278c0	527	555	17	12	126959	126878	1365	1394	1082	29	253837	2759	2.46589	1.46456e-05	0.000794414	17.2395
54354d24-c622-11e3-bf01-24c6515278c0	682	687	13	13	174672	172530	1882	1932	1369	26	347202	3814	1.72891	0.00621845	0.0445185	10.9616
54cfd4b0-c623-11e3-bf01-24c6515278c0	453	405	6	13	114613	114483	1295	1331	858	19	229096	2626	1.93192	0.00591664	0.0433428	9.16522
558239c7-a160-4228-8fdf-a0a1d2f62133	134	132	3	2	27401	27723	473	455	266	5	55124	928	1.11656	0.465191	0.623554	0
55e5497a-c623-11e3-bf01-24c6515278c0	549	549	11	15	139598	140840	1728	1650	1098	26	280438	3378	1.96584	0.00116858	0.0141578	12.7741
56c846d6-c622-11e3-bf01-24c6515278c0	300	336	5	6	80399	81302	776	771	636	11	161701	1547	1.80783	0.0458986	0.144581	0
56d4ea48-c623-11e3-bf01-24c6515278c0	607	621	9	12	141496	142245	1490	1461	1228	21	283741	2951	1.64427	0.0209424	0.0964807	0
5769ae11-5f1b-483f-b228-7584591c66e6	248	269	12	8	49015	48574	704	734	517	20	97589	1438	2.62532	0.000124577	0.00313548	12.3819
5808f774-c623-11e3-bf01-24c6515278c0	300	318	2	6	63066	62926	563	584	618	8	125992	1147	1.42194	0.206594	0.396811	0
58f4ff52-c623-11e3-bf01-24c6515278c0	343	358	7	7	89961	89421	1015	1001	701	14	179382	2016	1.77704	0.0302964	0.119018	0
59632e7e-c622-11e3-bf01-24c6515278c0	427	450	5	7	119439	120367	1316	1274	877	12	239806	2590	1.2669	0.244825	0.436306	0
5b178f44-c622-11e3-bf01-24c6515278c0	248	317	5	2	59135	59264	676	638	565	7	118399	1314	1.11635	0.437942	0.605051	0
5bb37ffc-c623-11e3-bf01-24c6515278c0	548	623	10	11	149398	148646	1737	1683	1171	21	298044	3420	1.56285	0.0332111	0.120995	0
5cf21488-c622-11e3-bf01-24c6515278c0	331	376	6	9	93364	93774	1074	989	707	15	187138	2063	1.92457	0.0137572	0.0720029	0
5d58b984-e0b8-4237-a576-0e9d4079599e	169	167	3	4	28162	28312	350	336	336	7	56474	686	1.71508	0.119314	0.274335	0
5dce221a-c623-11e3-bf01-24c6515278c0	281	279	4	8	54755	54847	667	633	560	12	109602	1300	1.80663	0.0384419	0.130874	0
5df489bc-6178-49e4-8a42-506f70300dff	499	476	7	5	70696	69664	926	929	975	12	140360	1855	0.931271	0.63646	0.753702	0
5e9c69d2-c622-11e3-bf01-24c6515278c0	205	224	3	3	46460	46627	533	545	429	6	93087	1078	1.20771	0.37922	0.550205	0
5ead73fe-1c34-48ed-b20d-89fc3c82dbd6	119	132	0	2	30947	30896	458	435	251	2	61843	893	0.551817	0.878401	0.916213	0
5eddfb26-c623-11e3-bf01-24c6515278c0	402	447	6	1	82550	82656	879	930	849	7	165206	1809	0.75297	0.820126	0.875728	0
5ee1dda9-2e84-4617-af09-2ae02873b44d	420	432	7	14	6417136	6427300	99453	99322	852	21	12844436	198775	1.5927	0.0274277	0.110641	0
6012cb02-c623-11e3-bf01-24c6515278c0	186	191	4	5	43431	43538	523	523	377	9	86969	1046	1.98488	0.0414274	0.135555	0
6172ca02-c622-11e3-bf01-24c6515278c0	276	245	4	7	46391	45990	479	510	521	11	92381	989	1.97216	0.0273594	0.110641	0
627823ec-c623-11e3-bf01-24c6515278c0	372	353	6	8	93965	93297	1023	1114	725	14	187262	2137	1.69214	0.0424991	0.135555	0
63adc09c-e1b1-40dd-9c35-2f8276b656fc	494	441	8	6	101653	101249	1253	1303	935	14	202902	2556	1.18862	0.295263	0.474313	0
63fef3fe-c622-11e3-bf01-24c6515278c0	984	996	12	10	233286	232638	2404	2339	1980	22	465924	4743	1.09149	0.36969	0.546724	0
64b80154-c623-11e3-bf01-24c6515278c0	553	562	5	3	123269	123204	1316	1405	1115	8	246473	2721	0.649914	0.924002	0.954297	0
6527aa5a-c622-11e3-bf01-24c6515278c0	232	229	6	5	57621	57060	612	622	461	11	114681	1234	2.21752	0.0127627	0.0693148	0
65f702b8-c623-11e3-bf01-24c6515278c0	81	83	2	2	17813	17906	190	181	164	4	35719	371	2.34823	0.093808	0.23363	0
6622f932-c622-11e3-bf01-24c6515278c0	257	241	7	7	51593	51685	579	597	498	14	103278	1176	2.46888	0.00214729	0.0225466	8.3294
670f971f-a525-4ef8-91ba-610cfbaeb914	718	729	6	6	146201	145548	1469	1419	1447	12	291749	2888	0.83777	0.767358	0.839298	0
67189cd8-c623-11e3-bf01-24c6515278c0	207	218	3	2	51775	51841	639	624	425	5	103616	1263	0.965172	0.592078	0.723746	0
674819dc-c622-11e3-bf01-24c6515278c0	349	348	4	5	68426	67750	662	666	697	9	136176	1328	1.32407	0.245162	0.436306	0
68054218-c623-11e3-bf01-24c6515278c0	323	309	6	7	56839	56503	697	707	632	13	113342	1404	1.66054	0.0555125	0.160619	0
69f37546-c622-11e3-bf01-24c6515278c0	709	736	6	19	172147	171184	1789	1755	1445	25	343331	3544	1.67607	0.0102959	0.0656225	0
6a129b50-c623-11e3-bf01-24c6515278c0	627	610	5	14	131141	130531	1541	1533	1237	19	261672	3074	1.30749	0.148565	0.320534	0
6b25a78f-20dc-4ccc-b4c0-f9885d16725d	506	548	13	13	92361	91692	1198	1226	1054	26	184053	2424	1.87302	0.00225502	0.0229139	12.1187
6b50391f-d890-4ca0-b942-beab0f8bf1c9	465	453	9	11	1295026	1272020	24824	25541	918	20	2567046	50365	1.11043	0.349231	0.521363	0
6baee028-c622-11e3-bf01-24c6515278c0	495	518	12	6	71070	70431	754	793	1013	18	141501	1547	1.6253	0.0338954	0.12133	0
6c306cbe-c623-11e3-bf01-24c6515278c0	653	701	9	12	165980	165358	1810	1913	1354	21	331338	3723	1.38032	0.0916401	0.230933	0
6d9d7ffc-c622-11e3-bf01-24c6515278c0	397	407	6	3	95397	95932	982	965	804	9	191329	1947	1.10002	0.433451	0.601485	0
6e26f98e-c623-11e3-bf01-24c6515278c0	214	212	4	3	51654	50928	499	483	426	7	102582	982	1.71652	0.118836	0.274335	0
6e6ad1a2-f1eb-44d1-9852-f5752afcf5eb	943	880	13	13	144287	144540	1666	1745	1823	26	288827	3411	1.20765	0.192941	0.387112	0
6ec4456e-c622-11e3-bf01-24c6515278c0	297	308	8	4	74685	74489	808	794	605	12	149174	1602	1.84696	0.0334177	0.120995	0
70422e6d-cb1f-4284-8be9-1d4517ffad60	854	874	7	14	114181	114371	1387	1406	1728	21	228552	2793	0.994465	0.540008	0.691474	0
70c2f91e-c622-11e3-bf01-24c6515278c0	287	281	6	5	77754	77417	745	732	568	11	155171	1477	2.03458	0.0224221	0.0980965	0
712e5f3c-c623-11e3-bf01-24c6515278c0	346	363	3	4	66775	67354	597	609	709	7	134129	1206	1.09806	0.45463	0.614628	0
7260f57c-c623-11e3-bf01-24c6515278c0	322	323	6	4	72281	72440	814	820	645	10	144721	1634	1.37316	0.199099	0.391948	0
73afad06-c623-11e3-bf01-24c6515278c0	538	482	6	8	127253	128229	1449	1479	1020	14	255482	2928	1.19761	0.286093	0.462416	0
74ec279a-c622-11e3-bf01-24c6515278c0	502	438	14	10	133344	133259	1309	1341	940	24	266603	2650	2.56864	4.078e-05	0.00160571	14.6565
764ded9e-c622-11e3-bf01-24c6515278c0	459	474	10	11	122457	123278	1129	1115	933	21	245735	2244	2.4648	0.000208192	0.00391048	12.48
77bf9514-88da-473b-9a91-f669ef3cd343	341	327	5	7	80248	79746	987	983	668	12	159994	1970	1.45896	0.12828	0.286493	0
78bc4dfa-c622-11e3-bf01-24c6515278c0	129	130	0	0	32462	32453	281	298	259	0	64915	579	0	1	1	0
7a6cb147-a576-446d-a605-fa846ea3d1ad	196	214	7	3	44787	44622	680	644	410	10	89409	1324	1.64706	0.0881679	0.225734	0
7ae510f8-c622-11e3-bf01-24c6515278c0	353	367	6	4	85892	86336	895	862	720	10	172228	1757	1.36144	0.206055	0.396811	0
7c405ca0-c622-11e3-bf01-24c6515278c0	428	485	6	4	103148	103166	1141	1204	913	10	206314	2345	0.963641	0.589407	0.723746	0
7cd7fe38-c623-11e3-bf01-24c6515278c0	317	316	4	3	49981	50094	613	650	633	7	100075	1263	0.876227	0.686804	0.784479	0
7d38018a-c622-11e3-bf01-24c6515278c0	535	545	5	9	124262	123500	1426	1356	1080	14	247762	2782	1.15447	0.332057	0.502874	0
7df3a542-c623-11e3-bf01-24c6515278c0	405	423	6	11	88617	89102	965	991	828	17	177719	1956	1.86545	0.0121886	0.0673578	0
7eac4710-c622-11e3-bf01-24c6515278c0	589	583	5	16	136881	136657	1493	1485	1172	21	273538	2978	1.64583	0.0207259	0.0964807	0
7eb0ee38-fbe2-49ea-ba63-aa13825eca6e	477	422	6	1	76063	76382	791	772	899	7	152445	1563	0.759438	0.813402	0.874339	0
7f03cb4b-60b1-460c-b761-402e7ca09b0d	111	103	0	3	18596	18440	257	258	214	3	37036	515	1.00815	0.573561	0.716461	0
7f795952-c623-11e3-bf01-24c6515278c0	521	536	7	10	138060	137136	1475	1529	1057	17	275196	3004	1.47338	0.0775772	0.207621	0
7fba5aac-c622-11e3-bf01-24c6515278c0	299	329	7	6	77046	76716	770	785	628	13	153762	1555	2.04693	0.0133229	0.0711307	0
7fc7b316-f3d3-4e71-9417-423fe334e6bc	474	534	8	4	241010	242057	2608	2602	1008	12	483067	5210	1.1038	0.405581	0.572906	0
80ab6c08-c622-11e3-bf01-24c6515278c0	115	126	2	4	19573	19763	243	265	241	6	39336	508	1.92779	0.0956147	0.235302	0
80ebcecc-4a7a-40dd-914c-f0648a58095f	247	267	3	3	39455	39339	549	514	514	6	78794	1063	0.865263	0.692556	0.787564	0
819b4304-c622-11e3-bf01-24c6515278c0	671	678	5	10	152972	150996	1744	1887	1349	15	303968	3631	0.930853	0.644164	0.758344	0
81a8b064-e735-455f-b2db-af7ae11daac4	901	901	13	11	151820	151999	1774	1830	1802	24	303819	3604	1.12276	0.312937	0.485591	0
82aefe8e-c622-11e3-bf01-24c6515278c0	349	364	7	2	89024	88966	871	882	713	9	177990	1753	1.28164	0.273956	0.451813	0
83d57c5c-c622-11e3-bf01-24c6515278c0	250	223	5	5	66544	66795	683	666	473	10	133339	1349	2.0897	0.0243778	0.102387	0
84fe77b4-f6cc-49bf-a6b9-1621ec9394f8	602	612	9	7	106301	106600	1240	1244	1214	16	212901	2484	1.12961	0.347289	0.520933	0
850389d4-c622-11e3-bf01-24c6515278c0	572	549	10	15	139272	139229	1523	1452	1121	25	278501	2975	2.08773	0.000638325	0.00837802	13.0253
8659a35e-c622-11e3-bf01-24c6515278c0	494	492	3	4	71778	71204	828	821	986	7	142982	1649	0.615576	0.936089	0.960482	0
87671312-c622-11e3-bf01-24c6515278c0	498	531	6	7	111052	110347	1185	1218	1029	13	221399	2403	1.16399	0.330094	0.502318	0
88d82a42-c622-11e3-bf01-24c6515278c0	385	389	4	7	81674	81815	840	830	774	11	163489	1670	1.39131	0.174807	0.362265	0
8a2580c3-9c89-4cb0-b94d-3eca15dac1c3	522	507	9	16	93361	93675	1174	1180	1029	25	187036	2354	1.93038	0.00183447	0.0206377	12.0492
8a6d6b2e-c622-11e3-bf01-24c6515278c0	307	311	5	8	66117	66584	693	633	618	13	132701	1326	2.10516	0.0108328	0.0656225	0
8b0c4c91-2d07-4a9b-97a1-d2bda003437e	276	295	6	6	56918	56485	704	700	571	12	113403	1404	1.69747	0.0560891	0.160619	0
8c5f9574-c622-11e3-bf01-24c6515278c0	325	325	6	8	82333	82345	881	964	650	14	164678	1845	1.92244	0.0170231	0.0864883	0
8cf713ff-256b-4411-a1b4-5bf6f445b747	361	337	4	8	75614	74582	868	896	698	12	150196	1764	1.46381	0.126302	0.286225	0
8d7592e2-c622-11e3-bf01-24c6515278c0	356	366	4	5	95803	96407	1140	1227	722	9	192210	2367	1.01224	0.530938	0.685432	0
8eb90ea4-c622-11e3-bf01-24c6515278c0	259	261	6	4	64723	64869	806	830	520	10	129592	1636	1.52332	0.127643	0.286493	0
8fd5e62c-c622-11e3-bf01-24c6515278c0	492	539	7	12	153565	152617	1456	1491	1031	19	306182	2947	1.91467	0.00651239	0.0455868	9.07663
90611290-e44c-438e-91aa-f3b83dae3b71	1106	1043	15	10	186316	185599	2282	2231	2149	25	371915	4513	0.958698	0.61076	0.737124	0
917564e4-c622-11e3-bf01-24c6515278c0	111	93	3	1	21928	21979	279	280	204	4	43907	559	1.54011	0.264037	0.44716	0
9321341c-c622-11e3-bf01-24c6515278c0	230	285	4	5	50194	50510	620	636	515	9	100704	1256	1.40117	0.199286	0.391948	0
93a49462-4bd3-4efa-87a5-69006abba5a0	450	481	7	8	82097	82638	1039	993	931	15	164735	2032	1.30618	0.183173	0.373147	0
94431626-c622-11e3-bf01-24c6515278c0	661	676	11	4	119144	119473	1226	1226	1337	15	238617	2452	1.09179	0.402431	0.571017	0
9563a264-c622-11e3-bf01-24c6515278c0	186	190	5	6	41983	41970	542	559	376	11	83953	1101	2.23076	0.0121876	0.0673578	0
96517058-18d2-4847-8085-768ca8aa1565	1444	1445	20	15	492188	490727	5238	5169	2889	35	982915	10407	1.14422	0.234395	0.42927	0
96abdbc8-c622-11e3-bf01-24c6515278c0	413	482	3	4	118662	118188	1263	1263	895	7	236850	2526	0.733356	0.839679	0.884611	0
98d27916-c622-11e3-bf01-24c6515278c0	883	935	11	8	215497	214947	2252	2299	1818	19	430444	4551	0.988484	0.551292	0.70023	0
992d9566-b1da-421a-bf36-d23382b115fa	406	398	5	4	82392	82450	1027	995	804	9	164842	2022	0.912585	0.652807	0.760866	0
99bdc3da-c622-11e3-bf01-24c6515278c0	543	542	6	5	102153	101925	1031	1001	1085	11	204078	2032	1.01821	0.517305	0.673352	0
9aac83e4-c622-11e3-bf01-24c6515278c0	385	418	8	3	84129	84060	965	933	803	11	168189	1898	1.21389	0.301561	0.474313	0
9ba2c970-c622-11e3-bf01-24c6515278c0	458	476	6	7	123270	123243	1329	1350	934	13	246513	2679	1.28075	0.222622	0.417416	0
9c681cd9-25fb-42ac-aa6b-bb962882fa22	306	314	4	5	58654	59399	820	849	620	9	118053	1669	1.02677	0.514227	0.672123	0
9cb80280-c622-11e3-bf01-24c6515278c0	391	388	6	7	106697	106113	1055	1104	779	13	212810	2159	1.64492	0.0587977	0.166858	0
9db994a0-c622-11e3-bf01-24c6515278c0	417	414	8	8	121256	121714	1334	1244	831	16	242970	2578	1.81463	0.0183692	0.0904109	0
9ec31146-c622-11e3-bf01-24c6515278c0	454	471	6	12	114325	114019	1168	1253	925	18	228344	2421	1.83538	0.0117586	0.0673578	0
9fba5db6-c622-11e3-bf01-24c6515278c0	437	410	4	4	99145	98469	1052	1084	847	8	197614	2136	0.873822	0.695246	0.787709	0
a1a75f66-c622-11e3-bf01-24c6515278c0	646	618	6	10	119230	118631	1244	1288	1264	16	237861	2532	1.18914	0.278079	0.456224	0
a2a67c8a-c622-11e3-bf01-24c6515278c0	331	334	1	0	88221	88652	915	913	665	1	176873	1828	0.1455	0.998992	1	0
a2f143d6-ba07-4ff0-960d-b29c3c716665	245	210	3	3	39537	38987	519	532	455	6	78524	1051	0.985234	0.570228	0.716461	0
a3914a6c-c622-11e3-bf01-24c6515278c0	661	661	7	5	125958	125276	1147	1149	1322	12	251234	2296	0.993245	0.548541	0.699556	0
a4ca18dc-c622-11e3-bf01-24c6515278c0	633	537	8	11	125742	125400	1407	1430	1170	19	251142	2837	1.43757	0.0783076	0.207621	0
a612b654-c622-11e3-bf01-24c6515278c0	347	375	5	4	71908	72019	702	769	722	9	143927	1471	1.21965	0.321968	0.494732	0
a7314730-c622-11e3-bf01-24c6515278c0	455	446	13	6	109840	109947	1113	1103	901	19	219787	2216	2.09152	0.00260915	0.0249056	9.91568
a846f5e8-c622-11e3-bf01-24c6515278c0	377	401	8	6	88203	88492	932	946	778	14	176695	1878	1.69308	0.042466	0.135555	0
a94d63fa-c622-11e3-bf01-24c6515278c0	464	431	7	6	97314	96205	1016	1036	895	13	193519	2052	1.36983	0.162492	0.348198	0
aabddb20-c622-11e3-bf01-24c6515278c0	208	193	4	2	48379	48664	781	754	401	6	97043	1535	0.945938	0.60953	0.737124	0
abbbe65c-c622-11e3-bf01-24c6515278c0	394	405	5	5	99536	99510	888	890	799	10	199046	1778	1.40112	0.183612	0.373147	0
adfbba82-c622-11e3-bf01-24c6515278c0	346	352	8	12	73656	73631	815	838	698	20	147287	1653	2.55309	0.00018397	0.00386337	12.1664
af2cbdb6-c622-11e3-bf01-24c6515278c0	204	205	1	3	58416	58875	573	562	409	4	117291	1135	1.01066	0.55952	0.707826	0
b070af2a-c622-11e3-bf01-24c6515278c0	391	341	7	4	67823	68694	798	832	732	11	136517	1630	1.25858	0.263794	0.44716	0
b1f19de6-c622-11e3-bf01-24c6515278c0	282	287	4	2	61078	61489	725	675	569	6	122567	1400	0.923176	0.632277	0.753702	0
b2d9aaff-5a48-48f0-bf55-bfd4ddaeccaf	373	382	10	9	68665	68448	970	948	755	19	137113	1918	1.79902	0.0118729	0.0673578	0
b32449c0-c622-11e3-bf01-24c6515278c0	458	442	4	7	85858	85255	857	799	900	11	171113	1656	1.26291	0.260501	0.44716	0
b421b9ca-c622-11e3-bf01-24c6515278c0	784	756	10	6	146026	146397	1622	1650	1540	16	292423	3272	0.928533	0.650281	0.760866	0
b55751c4-c622-11e3-bf01-24c6515278c0	183	203	4	5	56654	57326	656	628	386	9	113980	1284	2.06975	0.0331809	0.120995	0
b5f90cb8-7304-48fb-a1d3-ff459c7d79d1	238	258	2	2	167425	168181	3159	3117	496	4	335606	6276	0.431246	0.983232	0.995073	0
b67208c4-c622-11e3-bf01-24c6515278c0	173	142	0	1	50361	50197	414	419	315	1	100558	833	0.383231	0.927145	0.954414	0
b77543e4-c622-11e3-bf01-24c6515278c0	334	320	6	3	81962	81181	912	921	654	9	163143	1833	1.22482	0.317499	0.490256	0
b86655a4-c622-11e3-bf01-24c6515278c0	154	153	2	2	32576	32811	445	482	307	4	65387	927	0.919038	0.634163	0.753702	0
b9098b7c-eab0-4ef5-b968-8d3024bf32f7	439	429	6	12	86781	86627	1178	1182	868	18	173408	2360	1.52374	0.0554533	0.160619	0
b994762c-c622-11e3-bf01-24c6515278c0	671	633	10	6	143863	143331	1433	1443	1304	16	287194	2876	1.22526	0.241509	0.434715	0
b9f03936-1de5-4330-8b0f-6d0ab533876e	137	156	4	1	29923	30059	441	433	293	5	59982	874	1.17115	0.424821	0.592118	0
ba940092-c622-11e3-bf01-24c6515278c0	393	433	7	0	101871	101453	1171	1105	826	7	203324	2276	0.757067	0.81605	0.874339	0
bba106ce-c622-11e3-bf01-24c6515278c0	441	443	8	1	87782	88197	878	875	884	9	175979	1753	1.02204	0.519454	0.673366	0
bdeeb1a6-c622-11e3-bf01-24c6515278c0	174	175	2	3	49015	47995	454	451	349	5	97010	905	1.53572	0.229649	0.423037	0
bef21282-c622-11e3-bf01-24c6515278c0	415	437	2	9	105805	106641	1217	1145	852	11	212446	2362	1.16124	0.351553	0.522354	0
c016d025-3c92-41c5-b846-493b1fcce79e	322	343	3	3	44392	44433	532	565	665	6	88825	1097	0.730564	0.82879	0.879019	0
c021b61c-c622-11e3-bf01-24c6515278c0	252	276	3	0	59665	58549	556	585	528	3	118214	1141	0.588668	0.884218	0.919237	0
c05adc19-2e01-4712-a35a-69eee4d40998	698	669	7	9	137302	136664	1716	1677	1367	16	273966	3393	0.945071	0.623286	0.749371	0
c158ac2a-c622-11e3-bf01-24c6515278c0	70	49	0	1	14876	14937	139	135	119	1	29813	274	0.914341	0.667311	0.772804	0
c1d9ed06-7498-4c6c-a0de-dbf28e868109	273	282	5	3	62972	62850	811	757	555	8	125822	1568	1.15666	0.38944	0.557607	0
c271b7d2-c622-11e3-bf01-24c6515278c0	249	236	3	4	69714	69351	671	715	485	7	139065	1386	1.44814	0.213888	0.403441	0
c285c2fa-24b4-47a1-874d-86e74b002b05	237	240	6	5	49665	49455	630	619	477	11	99120	1249	1.83009	0.0426031	0.135555	0
c36213e4-c057-46f5-ada5-f1f921855bb4	227	205	6	6	43004	43461	578	524	432	12	86465	1102	2.1795	0.0108329	0.0656225	0
c488a170-c622-11e3-bf01-24c6515278c0	246	253	8	3	56764	56054	661	654	499	11	112818	1315	1.89123	0.0350925	0.124204	0
c5ad7238-c622-11e3-bf01-24c6515278c0	555	557	6	8	122849	122848	1349	1315	1112	14	245697	2664	1.16115	0.324653	0.496435	0
c6bb32f0-c622-11e3-bf01-24c6515278c0	419	408	12	9	362077	362830	5930	5854	827	21	724907	11784	1.56208	0.0327475	0.120995	0
c7d798b8-c622-11e3-bf01-24c6515278c0	346	328	5	6	93963	93900	939	931	674	11	187863	1870	1.63958	0.0787213	0.207621	0
c906a13e-c622-11e3-bf01-24c6515278c0	349	385	5	4	64077	63157	744	755	734	9	127234	1499	1.04075	0.498143	0.653813	0
ca5ded1c-c622-11e3-bf01-24c6515278c0	295	302	3	4	80419	79171	946	970	597	7	159590	1916	0.976639	0.576177	0.716461	0
cb86fbb6-c622-11e3-bf01-24c6515278c0	341	325	6	6	67334	67574	751	722	666	12	134908	1473	1.65022	0.0662554	0.186343	0
cc792058-c622-11e3-bf01-24c6515278c0	347	326	2	4	81579	81243	836	852	673	6	162822	1688	0.859957	0.697685	0.787709	0
cdcc04fc-c622-11e3-bf01-24c6515278c0	425	457	11	8	133188	133421	1455	1439	882	19	266609	2894	1.98455	0.00449764	0.034555	9.42602
cf2d34c4-c622-11e3-bf01-24c6515278c0	1015	1000	27	20	193672	192044	2244	2180	2015	47	385716	4424	2.03365	7.88162e-06	0.000620678	23.8888
cf777ef1-765f-4828-b789-f5aa6722eb35	311	300	12	13	69843	69118	872	942	611	25	138961	1814	3.1344	9.60456e-07	0.000100848	17.024
d02597f8-3ac7-4165-a65f-0e134e5d215b	366	361	11	6	84678	84247	1053	1099	727	17	168925	2152	1.83555	0.0139434	0.0720029	0
d0469256-c622-11e3-bf01-24c6515278c0	576	576	7	6	143754	144938	1470	1600	1152	13	288692	3070	1.06118	0.453216	0.614628	0
d182b67c-c622-11e3-bf01-24c6515278c0	185	179	2	2	42258	41673	521	510	364	4	83931	1031	0.894586	0.654586	0.760866	0
d252f328-4583-4e97-9a71-bb2885f06f73	323	366	5	6	64697	65356	1109	1050	689	11	130053	2159	0.961703	0.592783	0.723746	0
d2b7bb0a-c622-11e3-bf01-24c6515278c0	289	277	9	6	69458	69879	845	807	566	15	139337	1652	2.23528	0.00381224	0.0307912	8.28942
d3ad5b5a-c622-11e3-bf01-24c6515278c0	384	338	5	7	72250	71756	696	675	722	12	144006	1371	1.74577	0.0476626	0.148651	0
d3b72600-a888-4ef6-ac5d-661c105405dd	592	605	8	11	197002	198198	2231	2212	1197	19	395200	4443	1.41189	0.0888605	0.225734	0
d4c9e5c6-c622-11e3-bf01-24c6515278c0	434	442	11	12	94531	94791	1033	1169	876	23	189322	2202	2.25739	0.0003626	0.00519177	12.8113
d60f880a-c622-11e3-bf01-24c6515278c0	663	631	5	15	137784	136879	1572	1587	1294	20	274663	3159	1.34384	0.117835	0.274335	0
d6ccfd6f-2ea9-499d-a25d-4ba9d4a9258e	312	336	3	2	71361	71208	894	850	648	5	142569	1744	0.630774	0.897267	0.929734	0
d7578910-c622-11e3-bf01-24c6515278c0	460	418	3	8	99062	99020	988	962	878	11	198082	1950	1.27265	0.252739	0.444764	0
d9c5493e-f969-4c04-a646-9a3134011021	255	245	4	1	56885	57518	659	728	500	5	114403	1387	0.824823	0.724772	0.803884	0
dbfa4e8a-c622-11e3-bf01-24c6515278c0	246	236	3	6	76658	76630	725	636	482	9	153288	1361	2.10303	0.0306046	0.119018	0
dcf45005-7e6d-4c26-9994-f973da7e814f	294	303	6	7	67775	67368	880	862	597	13	135143	1742	1.68933	0.0496586	0.152562	0
dd2e7b3c-c622-11e3-bf01-24c6515278c0	458	494	7	10	109054	109600	1129	1106	952	17	218654	2235	1.747	0.0213987	0.0964807	0
de4f520c-c622-11e3-bf01-24c6515278c0	193	189	2	6	47609	47712	474	462	382	8	95321	936	2.13275	0.0373983	0.129456	0
e127e9e4-c622-11e3-bf01-24c6515278c0	410	443	5	4	102370	103390	1180	1153	853	9	205760	2333	0.93055	0.630251	0.753702	0
e23c591e-c622-11e3-bf01-24c6515278c0	279	321	5	2	77161	77291	775	745	600	7	154452	1520	1.18549	0.378976	0.550205	0
e30c64d5-e796-4cfc-8dc8-6e62bf97822f	505	465	15	11	109168	109145	1271	1289	970	26	218313	2560	2.28582	0.000129401	0.00313548	14.6255
e34bcc5e-c622-11e3-bf01-24c6515278c0	482	455	6	7	105719	106301	1167	1145	937	13	212020	2312	1.27231	0.229362	0.423037	0
e64e9f76-c622-11e3-bf01-24c6515278c0	197	207	1	2	51239	51662	588	583	404	3	102901	1171	0.652533	0.838545	0.884611	0
e75fbf08-c622-11e3-bf01-24c6515278c0	310	353	7	6	56782	57950	693	653	663	13	114732	1346	1.67136	0.0534008	0.160202	0
e88397a6-c622-11e3-bf01-24c6515278c0	139	137	0	0	36392	37194	305	310	276	0	73586	615	0	1	1	0
e9445993-854d-44fc-a063-eacf70222fdf	301	303	10	12	83974	83636	1180	1256	604	22	167610	2436	2.50616	0.000112277	0.00313548	13.2216
e99ccc0c-c622-11e3-bf01-24c6515278c0	453	498	7	6	138341	136959	1417	1480	951	13	275300	2897	1.29903	0.208799	0.397194	0
eb1792ee-6946-4e0d-bdd1-c924328dba5d	128	167	3	3	31993	31818	402	448	295	6	63811	850	1.52688	0.20394	0.396549	0
eb588266-c622-11e3-bf01-24c6515278c0	577	575	5	8	136182	137076	1509	1467	1152	13	273258	2976	1.03617	0.486934	0.641775	0
ec23a354-e339-4466-9a1b-8e886ef627e6	481	512	9	6	140727	140475	1687	1624	993	15	281202	3311	1.28292	0.200329	0.391948	0
ec5e2990-c622-11e3-bf01-24c6515278c0	294	318	4	4	78955	77281	780	763	612	8	156236	1543	1.32359	0.262263	0.44716	0
ed52e836-c622-11e3-bf01-24c6515278c0	111	105	1	2	30322	30099	257	235	216	3	60421	492	1.70565	0.259189	0.44716	0
ee7b8074-c622-11e3-bf01-24c6515278c0	235	249	5	3	66558	67188	664	669	484	8	133746	1333	1.65842	0.115304	0.271051	0
f064f762-c622-11e3-bf01-24c6515278c0	322	325	5	6	85492	85682	818	849	647	11	171174	1667	1.74578	0.0559547	0.160619	0
f0768c67-f38c-40a8-8f27-81a927fb5dca	484	484	10	10	122349	121612	1331	1371	968	20	243961	2702	1.86548	0.00699902	0.0479281	9.27888
f181848a-c622-11e3-bf01-24c6515278c0	369	352	5	10	58316	58071	694	649	721	15	116387	1343	1.80295	0.0231476	0.0985338	0
f1a4f60a-5228-47cd-883f-ff8d2dfe1633	337	340	2	9	63998	63720	819	856	677	11	127718	1675	1.23891	0.279829	0.456715	0
f4025b40-a249-487f-8e93-7a140bcf57c1	446	438	10	13	95039	95034	1087	1093	884	23	190073	2180	2.2685	0.000339628	0.00509442	12.8612
f410b432-c622-11e3-bf01-24c6515278c0	380	373	6	8	94527	94903	999	1053	753	14	189430	2052	1.71634	0.0386389	0.130874	0
f4f48342-c622-11e3-bf01-24c6515278c0	243	248	3	0	65717	65946	670	638	491	3	131663	1308	0.615029	0.865821	0.906092	0
f61e794e-c622-11e3-bf01-24c6515278c0	333	375	5	3	80147	79629	905	885	708	8	159776	1790	1.00859	0.538557	0.691474	0
f7e9eed5-7a0b-4b2d-bea3-fd8c42a3b90e	169	170	3	2	45460	45760	590	621	339	5	91220	1211	1.11101	0.469138	0.626181	0
f8733b80-c622-11e3-bf01-24c6515278c0	265	268	3	4	60748	60278	619	607	533	7	121026	1226	1.29646	0.298633	0.474313	0
f9718c44-c622-11e3-bf01-24c6515278c0	457	456	7	13	92369	92199	1050	1032	913	20	184568	2082	1.94194	0.00461977	0.0346483	9.701
fabf1f6c-c622-11e3-bf01-24c6515278c0	731	709	6	7	158512	158086	1612	1616	1440	13	316598	3228	0.885433	0.706289	0.794575	0
fbd899a0-c622-11e3-bf01-24c6515278c0	575	539	16	15	143322	143464	1621	1737	1114	31	286786	3358	2.37659	1.51317e-05	0.000794414	17.9561
fdf9a814-c622-11e3-bf01-24c6515278c0	201	214	7	3	44004	44337	451	421	415	10	88341	872	2.44117	0.00936346	0.0614477	0
ffad9288-c622-11e3-bf01-24c6515278c0	352	340	2	5	63008	63587	787	785	692	7	126595	1572	0.814622	0.755101	0.82957	0

## Sheet: S8i
Tumor_Sample_Barcode	G_to_C	C_to_G	cCg_to_G	cGg_to_C	g	c	ccg	cgg	C_to_G_revcomp	cCg_to_G_revcomp	c_revcomp	ccg_revcomp	cCg_to_G_Enrich	cCg_to_G_Enrich_Fisher_Pval	BH_Corr_Pval	cCg_to_G_MutLoad	Median mut.load (non-zero values only)
0176cf1d-0760-4769-a493-277f4bb7585e	1976	2133	44	54	329525	327885	4521	4525	4109	98	657410	9046	1.73328	3.26e-07	1.24e-06	41.4599	56.5836
020fab36-c7de-4933-b2bf-dc7b019a1326	742	713	14	12	85622	85744	1313	1334	1455	26	171366	2647	1.15686	0.254854	0.484222	0
09bc8542-4ea1-4599-91b3-d606425b37e2	2107	2160	5	8	127239	127194	1593	1553	4267	13	254433	3146	0.246397	1	1	0
0b19bee7-5281-4915-9d98-c20eb3e84ecf	7685	7618	178	141	919951	919506	12462	12602	15303	319	1839457	25064	1.52987	6.49e-13	4.11e-12	110.485
0ce6f3ed-bdbc-4b70-9db4-2e48f4bf644d	21	20	1	0	5191	4958	94	94	41	1	10149	188	1.31668	0.536578	0.849582	0
14bf9bfb-14d6-4cac-a556-828f680e8a15	1768	1685	31	32	202465	202670	2911	2873	3453	63	405135	5784	1.27795	0.0334922	0.0707058	0
15e097e3-e468-466c-8e57-b59fba90bbf2	963	998	20	22	165291	164532	2050	2059	1961	42	329823	4109	1.71916	0.000740118	0.00200889	17.5695
199bbb0f-996c-40c1-b06d-2066f04be778	2068	2143	45	48	315548	315486	4393	4391	4211	93	631034	8784	1.58657	1.94e-05	6.7e-05	34.3828
23d77176-dfed-4bee-ac96-9934377d8d81	6790	6753	147	168	967177	961896	12950	12955	13543	315	1929073	25905	1.73205	1.81e-19	1.72e-18	133.135
23d86395-9e20-4cf9-bf7e-f76544a1f772	1371	1583	16	13	119636	120306	1818	1729	2954	29	239942	3547	0.664099	0.992447	1	0
2bde43e2-fd4e-413e-adc7-c50bca75d358	3285	3151	70	89	458538	457532	6595	6493	6436	159	916070	13088	1.72917	1.24e-10	5.87e-10	67.0481
309f5324-5608-4f62-b744-5ab268b70927	83	72	4	3	19291	19729	323	345	155	7	39020	668	2.63801	0.0183081	0.040924	4.34649
37d0cf1b-1743-4852-8073-372b16b5c17d	189	183	1	3	35337	35178	687	711	372	4	70515	1398	0.542365	0.937369	1	0
3b20d548-2a7d-4031-85a1-425ca7201d7a	12998	12993	180	177	1262658	1261979	14758	14602	25991	357	2524637	29360	1.1811	0.00116749	0.00295763	54.7404
46693a2b-5105-4770-a9e1-031dfedeb694	2864	2687	32	39	344192	343893	4656	4705	5551	71	688085	9361	0.940171	0.714744	1	0
49dec0c2-8e75-4f44-a253-82b2ea605890	3563	3488	19	27	376554	376689	4208	4196	7051	46	753243	8404	0.584731	0.999974	1	0
52910a60-bb15-4ba5-9d09-50d8ee6a445b	274	277	4	2	42005	42393	625	596	551	6	84398	1221	0.75269	0.807836	1	0
53bb7112-3e38-45fe-a9c4-1b0871babf4a	3038	2970	91	91	512572	515360	7277	7434	6008	182	1027932	14711	2.11672	9.42e-20	1.19e-18	96.018
53d32d8b-5649-42b0-8c52-2c39af2a961b	1451	1516	39	35	225685	225117	3435	3566	2967	74	450802	7001	1.60598	8.64e-05	0.000252418	27.9222
5a7f3c88-ef02-4e97-8009-5622245b6a09	83	66	0	1	16757	16975	257	255	149	1	33732	512	0.442167	0.897543	1	0
6726c157-f688-491d-8b56-35628645df89	583	556	12	18	104888	104740	1524	1553	1139	30	209628	3077	1.7944	0.00205703	0.00488543	13.2813
68c2a355-862c-4657-b296-5776ed8447b0	124	127	1	1	80221	80521	983	952	251	2	160742	1935	0.661919	0.805838	1	0
9c7b3ac8-1352-49cd-8a8c-df6b19f6fd64	14	26	1	0	4632	4711	80	68	40	1	9343	148	1.57821	0.473568	0.782417	0
9ffcb7fa-424c-4f93-87a7-ce5e9053c613	2792	2803	86	77	421659	421045	6328	6319	5595	163	842704	12647	1.94122	1.08e-14	8.22e-14	79.0322
b7f11036-7ac4-41bc-a9a4-64162725fdfc	4344	4371	11	8	263441	264319	3400	3347	8715	19	527760	6747	0.170534	1	1	0
bce88385-4a1b-4a8c-920c-060f6a2675d4	3169	2934	38	37	349371	347794	4455	4607	6103	75	697165	9062	0.94543	0.70234	1	0
bd3e88b3-b37c-4641-85fa-d8125ba324ca	7527	7796	283	257	2160550	2160850	29764	29926	15323	540	4321400	59690	2.55137	1.7e-80	6.47e-79	328.349
bf7462a2-394f-4838-bcb6-4d0126fa48b1	360	384	7	10	51697	52486	822	828	744	17	104183	1650	1.44274	0.0893527	0.178705	0
c437535b-2acc-4236-beae-94e2c1336830	915	957	13	17	130623	130395	1897	1868	1872	30	261018	3765	1.11102	0.306672	0.55493	0
cd0aeed5-93a1-4287-8a88-fe6b7b5e3983	524	533	1	7	62508	62098	848	888	1057	8	124606	1736	0.543256	0.979295	1	0
d5443922-fea5-4ff0-bd6e-8ce04e1951d8	3622	3639	85	79	540330	541906	7357	7232	7261	164	1082236	14589	1.6755	5.86e-10	2.48e-09	66.1186
d9cd7f95-07d3-4b87-be83-87340b08d249	62	71	1	2	15355	15597	303	276	133	3	30952	579	1.20581	0.455107	0.782417	0
dd09c7aa-744a-413d-839f-e75e1825f9f9	199	231	1	0	35631	35699	682	651	430	1	71330	1333	0.124444	0.999694	1	0
de614a3e-1c0d-49c7-a2f1-28bc58e6e5c7	1752	1754	46	67	293672	294225	4526	4625	3506	113	587897	9151	2.07061	2.39e-12	1.3e-11	58.4268
fa2c3620-7e82-4b12-b135-87986f0f2890	192	214	2	3	45777	45100	719	741	406	5	90877	1460	0.766558	0.78098	1	0
fa6a60f5-8949-4e01-9435-d3117601627f	180	183	0	4	40767	40818	612	601	363	4	81585	1213	0.741144	0.78838	1	0
fa8844f8-c4b6-487a-8187-e30c12a7a453	871	917	23	22	191607	191669	2452	2444	1788	45	383276	4896	1.97022	2.5e-05	7.91e-05	22.1599

[truncated: 8 more sheets: S8j, S8k, S8l, S8m, S8n, S8o, S8p, S8q]
